# Supplementary material for: Status of complete proteome analysis by mass spectrometry: SILAC labeled yeast as a model system
Source: Genome Biol. 2006 Jun 19;7(6):R50. doi: 10.1186/gb-2006-7-6-r50 (PMC1779535; doi:10.1186/gb-2006-7-6-r50)
Supplement: Additional File 1 — Data on all peptides and proteins identified in this study. [file gb-2006-7-6-r50-S1.xls]

## Sheet: Proteins identified
Protein accession number	MW (Da)	ORF description	Unique peptides	Sum Score	Sequence coverage
gi|65251	28777	Q0250 COX2 SGDID:S0007281, Chr Mito from 73758-74513, Verified ORF	3	161	0.178571
gi|4914	22670	YAL003W EFB1 SGDID:S0000003, Chr I from 142176-142255,142622-143162, Verified ORF	10	502	0.550725
gi|4924	69896	YAL005C SSA1 SGDID:S0000004, Chr I from 141433-139505, reverse complement, Verified ORF	60	3796	0.81182
gi|4974	42516	YAL012W CYS3 SGDID:S0000010, Chr I from 130802-131986, Verified ORF	18	1071	0.688608
gi|4997	45833	YAL015C NTG1 SGDID:S0000013, Chr I from 128103-126904, reverse complement, Verified ORF	2	96	0.0925
gi|5011	71262	YAL016W TPD3 SGDID:S0000014, Chr I from 124880-126787, Verified ORF	18	1002	0.298742
gi|5054	128827	YAL019W FUN30 SGDID:S0000017, Chr I from 114920-118315, Verified ORF	15	627	0.181979
gi|5086	95123	YAL021C CCR4 SGDID:S0000019, Chr I from 113360-110847, reverse complement, Verified ORF	3	158	0.0477327
gi|5111	87441	YAL023C PMT2 SGDID:S0000021, Chr I from 108552-106273, reverse complement, Verified ORF	8	377	0.134211
gi|5201	170092	YAL029C MYO4 SGDID:S0000027, Chr I from 92271-87856, reverse complement, Verified ORF	6	298	0.0543478
gi|5255	19789	YAL033W POP5 SGDID:S0000031, Chr I from 82707-83228, Verified ORF	2	90	0.149425
gi|5276	112599	YAL035W FUN12 SGDID:S0000033, Chr I from 76428-79436, Verified ORF	40	2031	0.414756
gi|5294	40904	YAL036C RBG1 SGDID:S0000034, Chr I from 76153-75044, reverse complement, Verified ORF	13	566	0.394595
gi|5317	54909	YAL038W CDC19 SGDID:S0000036, Chr I from 71787-73289, Verified ORF	57	3109	0.884232
gi|5327	30289	YAL039C CYC3 SGDID:S0000037, Chr I from 69526-68717, reverse complement, Verified ORF	2	78	0.0777778
gi|5344	97278	YAL041W CDC24 SGDID:S0000039, Chr I from 62841-65405, Verified ORF	2	62	0.0233918
gi|5364	46776	YAL042W ERV46 SGDID:S0000040, Chr I from 61317-62564, Verified ORF	5	231	0.139423
gi|5372	88646	YAL043C PTA1 SGDID:S0000041, Chr I from 61053-58696, reverse complement, Verified ORF	3	187	0.0585242
gi|5387	18783	YAL044C GCV3 SGDID:S0000042, Chr I from 58463-57951, reverse complement, Verified ORF	3	206	0.263158
gi|5468	79491	YAL054C ACS1 SGDID:S0000050, Chr I from 45023-42882, reverse complement, Verified ORF	2	117	0.0602241
gi|5524	42138	YAL060W BDH1 SGDID:S0000056, Chr I from 35156-36304, Verified ORF	4	113	0.143603
gi|5540	49938	YAL062W GDH3 SGDID:S0000058, Chr I from 31568-32941, Verified ORF	5	200	0.146288
gi|5618	24993	YAR002C-A ERP1 SGDID:S0002129, Chr I from 154726-154067, reverse complement, Verified ORF	4	148	0.25
gi|5642	70589	YAR007C RFA1 SGDID:S0000065, Chr I from 158621-156756, reverse complement, Verified ORF	14	705	0.263666
gi|5703	34639	YAR015W ADE1 SGDID:S0000070, Chr I from 169370-170290, Verified ORF	3	110	0.120521
gi|5710	51513	YAR018C KIN3 SGDID:S0000071, Chr I from 171698-170391, reverse complement, Verified ORF	2	69	0.0481651
gi|5788	135443	YAR042W SWH1 SGDID:S0000081, Chr I from 192613-196179, Verified ORF	9	413	0.1127
gi|5871	53238	YAR071W PHO11 SGDID:S0000094, Chr I from 225451-226854, Verified ORF	8	385	0.262821
gi|5899	13981	YBL003C HTA2 SGDID:S0000099, Chr II from 235795-235397, reverse complement, Verified ORF	3	161	0.278195
gi|5903	288463	YBL004W UTP20 SGDID:S0000100, Chr II from 227639-235120, Uncharacterized ORF	61	2870	0.281476
gi|6011	136048	YBL007C SLA1 SGDID:S0000103, Chr II from 216369-212635, reverse complement, Verified ORF	13	511	0.135743
gi|6071	86153	YBL011W SCT1 SGDID:S0000107, Chr II from 203541-205820, Verified ORF	5	135	0.0671053
gi|6113	58903	YBL015W ACH1 SGDID:S0000111, Chr II from 194125-195705, Verified ORF	22	1018	0.56167
gi|6123	41088	YBL016W FUS3 SGDID:S0000112, Chr II from 192454-193515, Verified ORF	3	63	0.0706215
gi|6130	179775	YBL017C PEP1 SGDID:S0000113, Chr II from 191586-186847, reverse complement, Verified ORF	11	527	0.0867089
gi|6187	127432	YBL022C PIM1 SGDID:S0000118, Chr II from 181278-177877, reverse complement, Verified ORF	14	681	0.119048
gi|6207	99232	YBL023C MCM2 SGDID:S0000119, Chr II from 177529-174923, reverse complement, Verified ORF	8	402	0.12313
gi|6223	78628	YBL024W NCL1 SGDID:S0000120, Chr II from 172537-174591, Verified ORF	23	1049	0.382482
gi|6240	11213	YBL026W LSM2 SGDID:S0000122, Chr II from 170626-170679,170808-171041, Verified ORF	2	106	0.21875
gi|6243	21691	YBL027W RPL19B SGDID:S0000123, Chr II from 168426-168427,168812-169379, Verified ORF	14	775	0.442105
gi|6262	34632	YBL030C PET9 SGDID:S0000126, Chr II from 164000-163044, reverse complement, Verified ORF	23	1311	0.564263
gi|6276	41772	YBL032W HEK2 SGDID:S0000128, Chr II from 160187-161332, Verified ORF	9	407	0.217277
gi|6284	38707	YBL033C RIB1 SGDID:S0000129, Chr II from 159696-158659, reverse complement, Verified ORF	3	148	0.118497
gi|6318	78954	YBL035C POL12 SGDID:S0000131, Chr II from 153613-151496, reverse complement, Verified ORF	2	60	0.0354108
gi|6331	29333	YBL036C YBL036C SGDID:S0000132, Chr II from 151223-150450, reverse complement, Verified ORF	5	225	0.24031
gi|6361	65125	YBL039C URA7 SGDID:S0000135, Chr II from 145731-143992, reverse complement, Verified ORF	23	1071	0.558621
gi|6381	26968	YBL041W PRE7 SGDID:S0000137, Chr II from 141250-141975, Verified ORF	4	205	0.219008
gi|6409	50254	YBL045C COR1 SGDID:S0000141, Chr II from 135519-134146, reverse complement, Verified ORF	23	1480	0.59607
gi|6418	50966	YBL046W YBL046W SGDID:S0000142, Chr II from 132427-133752, Uncharacterized ORF	2	97	0.0633484
gi|6427	150863	YBL047C EDE1 SGDID:S0000143, Chr II from 132043-127898, reverse complement, Verified ORF	35	1834	0.348046
gi|6459	33181	YBL050W SEC17 SGDID:S0000146, Chr II from 125128-125157,125274-126122, Verified ORF	8	397	0.348123
gi|6507	47873	YBL055C YBL055C SGDID:S0000151, Chr II from 116832-115576, reverse complement, Uncharacterized ORF	2	61	0.0453461
gi|6515	52156	YBL056W PTC3 SGDID:S0000152, Chr II from 113765-115171, Verified ORF	3	109	0.0916844
gi|6529	47073	YBL058W SHP1 SGDID:S0000154, Chr II from 111439-112710, Verified ORF	10	350	0.306604
gi|6559	77247	YBL061C SKT5 SGDID:S0000157, Chr II from 107408-105318, reverse complement, Verified ORF	3	161	0.061693
gi|6596	29648	YBL064C PRX1 SGDID:S0000160, Chr II from 101158-100373, reverse complement, Verified ORF	9	389	0.343511
gi|6670	22590	YBL072C RPS8A SGDID:S0000168, Chr II from 89123-88521, reverse complement, Verified ORF	14	766	0.567164
gi|6685	70618	YBL075C SSA3 SGDID:S0000171, Chr II from 86446-84497, reverse complement, Verified ORF	10	527	0.210769
gi|6697	123419	YBL076C ILS1 SGDID:S0000172, Chr II from 84259-81041, reverse complement, Verified ORF	60	3385	0.612302
gi|6723	170110	YBL079W NUP170 SGDID:S0000175, Chr II from 75256-79764, Verified ORF	12	528	0.107784
gi|6823	14578	YBL087C RPL23A SGDID:S0000183, Chr II from 60735-60694,60189-59818, reverse complement, Verified ORF	11	556	0.536232
gi|6888	47701	YBL091C MAP2 SGDID:S0000187, Chr II from 48625-47360, reverse complement, Verified ORF	6	449	0.191943
gi|6901	14762	YBL092W RPL32 SGDID:S0000188, Chr II from 45975-46367, Verified ORF	12	403	0.503817
gi|6922	86463	YBL097W BRN1 SGDID:S0000193, Chr II from 40828-43092, Verified ORF	4	204	0.0609272
gi|6936	52795	YBL098W BNA4 SGDID:S0000194, Chr II from 39142-40524, Verified ORF	2	94	0.0520607
gi|6945	58639	YBL099W ATP1 SGDID:S0000195, Chr II from 37050-38687, Verified ORF	34	1838	0.543956
gi|7021	24543	YBL102W SFT2 SGDID:S0000198, Chr II from 24098-24745, Verified ORF	3	178	0.166667
gi|7159	32958	YBR002C RER2 SGDID:S0000206, Chr II from 242570-241710, reverse complement, Verified ORF	2	76	0.087108
gi|7165	52812	YBR003W COQ1 SGDID:S0000207, Chr II from 242811-244232, Verified ORF	9	415	0.257384
gi|7188	54782	YBR006W UGA2 SGDID:S0000210, Chr II from 247012-248505, Verified ORF	4	217	0.134538
gi|7223	11361	YBR009C HHF1 SGDID:S0000213, Chr II from 255682-255371, reverse complement, Verified ORF	9	458	0.586538
gi|7226	15347	YBR010W HHT1 SGDID:S0000214, Chr II from 256329-256739, Verified ORF	2	119	0.284672
gi|7230	32337	YBR011C IPP1 SGDID:S0000215, Chr II from 257973-257110, reverse complement, Verified ORF	19	1002	0.670139
gi|7289	68130	YBR015C MNN2 SGDID:S0000219, Chr II from 269503-267710, reverse complement, Verified ORF	5	259	0.102007
gi|7304	104527	YBR017C KAP104 SGDID:S0000221, Chr II from 273703-270947, reverse complement, Verified ORF	7	377	0.09358
gi|7396	44488	YBR025C YBR025C SGDID:S0000229, Chr II from 291865-290681, reverse complement, Uncharacterized ORF	22	1031	0.610127
gi|7404	42155	YBR026C ETR1 SGDID:S0000230, Chr II from 294019-292877, reverse complement, Verified ORF	4	148	0.120735
gi|7425	52473	YBR029C CDS1 SGDID:S0000233, Chr II from 297742-296369, reverse complement, Verified ORF	3	126	0.069869
gi|7445	39125	YBR031W RPL4A SGDID:S0000235, Chr II from 300166-301254, Verified ORF	2	92	0.0440771
gi|7473	39932	YBR034C HMT1 SGDID:S0000238, Chr II from 305976-304930, reverse complement, Verified ORF	4	115	0.174785
gi|7480	26949	YBR035C PDX3 SGDID:S0000239, Chr II from 306955-306269, reverse complement, Verified ORF	8	378	0.414847
gi|7517	34443	YBR039W ATP3 SGDID:S0000243, Chr II from 315575-316510, Verified ORF	11	635	0.532051
gi|7530	77605	YBR041W FAT1 SGDID:S0000245, Chr II from 318266-320275, Verified ORF	5	199	0.0940299
gi|7586	37110	YBR046C ZTA1 SGDID:S0000250, Chr II from 331509-330505, reverse complement, Verified ORF	3	104	0.122388
gi|7597	17852	YBR048W RPS11B SGDID:S0000252, Chr II from 332829-332873,333385-333810, Verified ORF	10	458	0.528662
gi|7601	92161	YBR049C REB1 SGDID:S0000253, Chr II from 336816-334384, reverse complement, Verified ORF	9	365	0.133169
gi|7645	104791	YBR055C PRP6 SGDID:S0000259, Chr II from 347299-344600, reverse complement, Verified ORF	7	326	0.0977778
gi|7661	58014	YBR056W YBR056W SGDID:S0000260, Chr II from 347877-349382, Uncharacterized ORF	5	202	0.109562
gi|7682	90113	YBR058C UBP14 SGDID:S0000262, Chr II from 356015-353670, reverse complement, Verified ORF	5	197	0.0754476
gi|7810	23865	YBR072W HSP26 SGDID:S0000276, Chr II from 382027-382671, Verified ORF	19	1079	0.786047
gi|7815	105056	YBR073W RDH54 SGDID:S0000277, Chr II from 383209-385983, Verified ORF	4	150	0.0572973
gi|7832	111512	YBR074W YBR074W SGDID:S0000278, Chr II from 386281-389211, Uncharacterized ORF	4	167	0.0501535
gi|7864	48549	YBR078W ECM33 SGDID:S0000282, Chr II from 393118-393175,393506-394854, Verified ORF	4	292	0.08742
gi|7873	110333	YBR079C RPG1 SGDID:S0000283, Chr II from 398271-395377, reverse complement, Verified ORF	63	3112	0.593782
gi|7891	84289	YBR080C SEC18 SGDID:S0000284, Chr II from 400884-398608, reverse complement, Verified ORF	25	1062	0.395257
gi|7905	152866	YBR081C SPT7 SGDID:S0000285, Chr II from 405245-401247, reverse complement, Verified ORF	5	214	0.0495124
gi|7948	106607	YBR084W MIS1 SGDID:S0000288, Chr II from 411048-413975, Verified ORF	23	994	0.275615
gi|7966	9399	YBR085C-A YBR085C-A SGDID:S0007522, Chr II from 419158-418901, reverse complement, Uncharacterized ORF	3	113	0.627907
gi|7976	106244	YBR086C IST2 SGDID:S0000290, Chr II from 423035-420195, reverse complement, Verified ORF	9	437	0.124604
gi|7993	40429	YBR087W RFC5 SGDID:S0000291, Chr II from 423759-424823, Verified ORF	2	60	0.0816901
gi|8000	29126	YBR088C POL30 SGDID:S0000292, Chr II from 425760-424984, reverse complement, Verified ORF	7	282	0.301158
gi|8021	53199	YBR092C PHO3 SGDID:S0000296, Chr II from 429095-427692, reverse complement, Verified ORF	5	280	0.181624
gi|8030	53395	YBR093C PHO5 SGDID:S0000297, Chr II from 430945-429542, reverse complement, Verified ORF	3	156	0.0876068
gi|8039	86840	YBR094W YBR094W SGDID:S0000298, Chr II from 432030-434291, Uncharacterized ORF	6	307	0.103448
gi|8053	48600	YBR095C RXT2 SGDID:S0000299, Chr II from 435692-434400, reverse complement, Uncharacterized ORF	2	96	0.0649652
gi|8110	32698	YBR101C FES1 SGDID:S0000305, Chr II from 444687-443815, reverse complement, Verified ORF	8	380	0.42268
gi|8116	85827	YBR102C EXO84 SGDID:S0000306, Chr II from 447317-445056, reverse complement, Verified ORF	3	157	0.0490716
gi|8157	21180	YBR106W PHO88 SGDID:S0000310, Chr II from 452652-453218, Verified ORF	8	411	0.544974
gi|8185	16125	YBR109C CMD1 SGDID:S0000313, Chr II from 458356-457913, reverse complement, Verified ORF	6	307	0.554054
gi|8201	26299	YBR111C YSA1 SGDID:S0000315, Chr II from 461867-461172, reverse complement, Verified ORF	2	129	0.116379
gi|8209	107422	YBR112C CYC8 SGDID:S0000316, Chr II from 465764-462864, reverse complement, Verified ORF	9	349	0.107549
gi|8246	156047	YBR115C LYS2 SGDID:S0000319, Chr II from 473920-469742, reverse complement, Verified ORF	25	1025	0.251256
gi|8275	75154	YBR117C TKL2 SGDID:S0000321, Chr II from 476431-474386, reverse complement, Verified ORF	5	204	0.101173
gi|8288	50400	YBR118W TEF2 SGDID:S0000322, Chr II from 477665-479041, Verified ORF	45	2203	0.718954
gi|8307	75706	YBR121C GRS1 SGDID:S0000325, Chr II from 483361-481358, reverse complement, Verified ORF	45	2463	0.585329
gi|8326	73678	YBR123C TFC1 SGDID:S0000327, Chr II from 486685-484736, reverse complement, Verified ORF	6	257	0.1
gi|8341	44547	YBR125C PTC4 SGDID:S0000329, Chr II from 488374-487193, reverse complement, Verified ORF	2	102	0.0558376
gi|8349	56341	YBR126C TPS1 SGDID:S0000330, Chr II from 490386-488899, reverse complement, Verified ORF	15	690	0.356855
gi|8364	57770	YBR127C VMA2 SGDID:S0000331, Chr II from 492816-491263, reverse complement, Verified ORF	37	2197	0.851351
gi|8388	47445	YBR130C SHE3 SGDID:S0000334, Chr II from 496863-495586, reverse complement, Verified ORF	3	218	0.100939
gi|8442	17841	YBR135W CKS1 SGDID:S0000339, Chr II from 504848-505300, Verified ORF	2	122	0.152318
gi|8573	87280	YBR142W MAK5 SGDID:S0000346, Chr II from 528311-530632, Verified ORF	12	505	0.204134
gi|8587	49203	YBR143C SUP45 SGDID:S0000347, Chr II from 532176-530863, reverse complement, Verified ORF	22	1111	0.468037
gi|8599	38194	YBR145W ADH5 SGDID:S0000349, Chr II from 533756-534811, Verified ORF	3	85	0.150568
gi|8606	31905	YBR146W MRPS9 SGDID:S0000350, Chr II from 535254-536090, Verified ORF	3	102	0.154122
gi|8630	39030	YBR149W ARA1 SGDID:S0000353, Chr II from 539981-541015, Verified ORF	11	551	0.452174
gi|8657	36249	YBR151W APD1 SGDID:S0000355, Chr II from 545022-545972, Verified ORF	4	138	0.18612
gi|8676	25234	YBR154C RPB5 SGDID:S0000358, Chr II from 549003-548356, reverse complement, Verified ORF	3	235	0.199074
gi|8719	38969	YBR159W YBR159W SGDID:S0000363, Chr II from 558679-559722, Uncharacterized ORF	4	165	0.149425
gi|8726	34268	YBR160W CDC28 SGDID:S0000364, Chr II from 560072-560968, Verified ORF	9	309	0.384615
gi|8763	20479	YBR164C ARL1 SGDID:S0000368, Chr II from 568421-567870, reverse complement, Verified ORF	6	225	0.440217
gi|8774	51290	YBR166C TYR1 SGDID:S0000370, Chr II from 571195-569837, reverse complement, Verified ORF	6	169	0.14128
gi|8795	77801	YBR169C SSE2 SGDID:S0000373, Chr II from 575991-573910, reverse complement, Verified ORF	21	930	0.37464
gi|8859	51508	YBR177C EHT1 SGDID:S0000381, Chr II from 586157-584802, reverse complement, Verified ORF	17	778	0.477876
gi|8899	27037	YBR181C RPS6B SGDID:S0000385, Chr II from 592769-592764,592411-591707, reverse complement, Verified ORF	27	1311	0.611814
gi|8933	31905	YBR185C MBA1 SGDID:S0000389, Chr II from 599954-599118, reverse complement, Verified ORF	2	82	0.103943
gi|8960	22285	YBR189W RPS9B SGDID:S0000393, Chr II from 604503-604509,604923-605503, Verified ORF	23	1042	0.673469
gi|8968	18288	YBR191W RPL21A SGDID:S0000395, Chr II from 606265-606275,606664-607135, Verified ORF	10	522	0.496894
gi|9000	61261	YBR196C PGI1 SGDID:S0000400, Chr II from 613895-612231, reverse complement, Verified ORF	33	2117	0.655856
gi|9035	54977	YBR199W KTR4 SGDID:S0000403, Chr II from 618904-620298, Verified ORF	4	144	0.111828
gi|9062	95500	YBR202W CDC47 SGDID:S0000406, Chr II from 625767-628304, Verified ORF	7	340	0.118203
gi|9103	47851	YBR205W KTR3 SGDID:S0000409, Chr II from 633617-634831, Verified ORF	5	167	0.128395
gi|9123	203473	YBR208C DUR1,2 SGDID:S0000412, Chr II from 642205-636698, reverse complement, Verified ORF	2	83	0.0157952
gi|9182	32354	YBR213W MET8 SGDID:S0000417, Chr II from 650363-651187, Verified ORF	2	83	0.127273
gi|9188	57494	YBR214W SDS24 SGDID:S0000418, Chr II from 651410-652993, Verified ORF	5	215	0.140152
gi|9228	130769	YBR218C PYC2 SGDID:S0000422, Chr II from 662244-658702, reverse complement, Verified ORF	43	2001	0.422523
gi|9264	40086	YBR221C PDB1 SGDID:S0000425, Chr II from 666248-665148, reverse complement, Verified ORF	10	531	0.324251
gi|9274	60735	YBR222C PCS60 SGDID:S0000426, Chr II from 668346-666715, reverse complement, Verified ORF	17	689	0.319853
gi|9323	58195	YBR227C MCX1 SGDID:S0000431, Chr II from 675129-673567, reverse complement, Verified ORF	7	250	0.143954
gi|9340	110538	YBR229C ROT2 SGDID:S0000433, Chr II from 679216-676352, reverse complement, Verified ORF	3	126	0.0575916
gi|9385	43018	YBR234C ARC40 SGDID:S0000438, Chr II from 686587-685433, reverse complement, Verified ORF	3	84	0.171429
gi|9413	50594	YBR236C ABD1 SGDID:S0000440, Chr II from 691688-690378, reverse complement, Verified ORF	2	75	0.0640732
gi|9499	131534	YBR245C ISW1 SGDID:S0000449, Chr II from 711534-708145, reverse complement, Verified ORF	21	726	0.230973
gi|9527	55217	YBR247C ENP1 SGDID:S0000451, Chr II from 714450-712999, reverse complement, Verified ORF	18	759	0.392562
gi|9537	61543	YBR248C HIS7 SGDID:S0000452, Chr II from 716460-714802, reverse complement, Verified ORF	17	916	0.390597
gi|9548	40009	YBR249C ARO4 SGDID:S0000453, Chr II from 717989-716877, reverse complement, Verified ORF	12	580	0.390836
gi|9602	26407	YBR256C RIB5 SGDID:S0000460, Chr II from 728097-727381, reverse complement, Verified ORF	2	82	0.129707
gi|9648	12380	YBR262C FMP51 SGDID:S0000466, Chr II from 736035-735715, reverse complement, Uncharacterized ORF	3	96	0.252336
gi|9651	53881	YBR263W SHM1 SGDID:S0000467, Chr II from 736259-737731, Verified ORF	24	991	0.560081
gi|9677	46205	YBR267W REI1 SGDID:S0000471, Chr II from 739836-741017, Verified ORF	7	251	0.228426
gi|9711	55850	YBR272C HSM3 SGDID:S0000476, Chr II from 747798-746356, reverse complement, Verified ORF	8	384	0.191268
gi|9721	50228	YBR273C UBX7 SGDID:S0000477, Chr II from 749366-748056, reverse complement, Uncharacterized ORF	3	71	0.116705
gi|9797	51769	YBR279W PAF1 SGDID:S0000483, Chr II from 761253-762590, Verified ORF	8	291	0.235426
gi|9818	98637	YBR281C YBR281C SGDID:S0000485, Chr II from 767602-764966, reverse complement, Uncharacterized ORF	6	165	0.0898749
gi|9838	53506	YBR283C SSH1 SGDID:S0000487, Chr II from 770411-768939, reverse complement, Verified ORF	7	288	0.234216
gi|9867	63274	YBR286W APE3 SGDID:S0000490, Chr II from 774618-776309, Verified ORF	9	420	0.239362
gi|9887	55244	YBR288C APM3 SGDID:S0000492, Chr II from 779459-778008, reverse complement, Verified ORF	3	92	0.0929752
gi|9921	32381	YBR291C CTP1 SGDID:S0000495, Chr II from 784568-783669, reverse complement, Verified ORF	2	91	0.116667
gi|10091	34308	YCL009C ILV6 SGDID:S0000515, Chr III from 105547-104618, reverse complement, Verified ORF	12	470	0.529032
gi|10104	49041	YCL011C GBP2 SGDID:S0000517, Chr III from 103357-102074, reverse complement, Verified ORF	3	126	0.0841121
gi|10154	54775	YCL017C NFS1 SGDID:S0000522, Chr III from 94269-92776, reverse complement, Verified ORF	7	402	0.174699
gi|10172	202826	YCL019W YCL019W SGDID:S0000524, Chr III from 85101-86390,86392-90414, Ty ORF	5	197	0.027668
gi|10223	116632	YCL024W KCC4 SGDID:S0000529, Chr III from 79161-82274, Verified ORF	4	164	0.0578035
gi|10258	20981	YCL026C-B YCL026C-B SGDID:S0007548, Chr III from 73986-73405, reverse complement, Uncharacterized ORF	2	64	0.180412
gi|10273	42554	YCL028W RNQ1 SGDID:S0000533, Chr III from 70150-71367, Verified ORF	6	249	0.302956
gi|10290	88293	YCL030C HIS4 SGDID:S0000535, Chr III from 68333-65934, reverse complement, Verified ORF	17	645	0.24625
gi|10322	39905	YCL034W LSB5 SGDID:S0000539, Chr III from 61658-62722, Verified ORF	2	114	0.0760563
gi|10329	12486	YCL035C GRX1 SGDID:S0000540, Chr III from 61173-60841, reverse complement, Verified ORF	3	120	0.369369
gi|10343	48031	YCL037C SRO9 SGDID:S0000542, Chr III from 58678-57374, reverse complement, Verified ORF	10	696	0.383908
gi|10376	55741	YCL040W GLK1 SGDID:S0000545, Chr III from 50838-52340, Verified ORF	27	1525	0.58483
gi|10393	58533	YCL043C PDI1 SGDID:S0000548, Chr III from 50221-48653, reverse complement, Verified ORF	30	1805	0.552581
gi|10403	47184	YCL044C YCL044C SGDID:S0000549, Chr III from 48364-47111, reverse complement, Uncharacterized ORF	4	151	0.11244
gi|10411	87469	YCL045C YCL045C SGDID:S0000550, Chr III from 46905-44623, reverse complement, Uncharacterized ORF	11	459	0.182654
gi|10450	36811	YCL050C APA1 SGDID:S0000555, Chr III from 38801-37836, reverse complement, Verified ORF	12	505	0.496894
gi|10476	96767	YCL054W SPB1 SGDID:S0000559, Chr III from 31449-33974, Verified ORF	10	430	0.169834
gi|10503	10401	YCL057C-A YCL057C-A SGDID:S0007547, Chr III from 24325-24032, reverse complement, Uncharacterized ORF	3	182	0.377551
gi|10506	82110	YCL057W PRD1 SGDID:S0000562, Chr III from 24768-26906, Verified ORF	17	758	0.291725
gi|10631	37059	YCR002C CDC10 SGDID:S0000595, Chr III from 118345-117377, reverse complement, Verified ORF	8	301	0.365325
gi|10643	26505	YCR004C YCP4 SGDID:S0000597, Chr III from 120315-119572, reverse complement, Verified ORF	6	213	0.282258
gi|10649	51381	YCR005C CIT2 SGDID:S0000598, Chr III from 122325-120943, reverse complement, Verified ORF	11	524	0.331887
gi|10679	30403	YCR009C RVS161 SGDID:S0000602, Chr III from 131539-130742, reverse complement, Verified ORF	6	231	0.236842
gi|10691	119038	YCR011C ADP1 SGDID:S0000604, Chr III from 136870-133721, reverse complement, Verified ORF	3	125	0.0428571
gi|10710	44768	YCR012W PGK1 SGDID:S0000605, Chr III from 137743-138993, Verified ORF	60	3605	0.908873
gi|10747	108326	YCR017C CWH43 SGDID:S0000610, Chr III from 147631-144770, reverse complement, Verified ORF	2	68	0.024109
gi|10813	57205	YCR024C YCR024C SGDID:S0000618, Chr III from 162217-160739, reverse complement, Uncharacterized ORF	2	78	0.0628803
gi|10861	15377	YCR028C-A RIM1 SGDID:S0007222, Chr III from 173435-173194,173110-172945, reverse complement, Verified ORF	3	154	0.360294
gi|10865	96250	YCR030C SYP1 SGDID:S0000626, Chr III from 176433-173821, reverse complement, Verified ORF	14	606	0.195178
gi|10881	14585	YCR031C RPS14A SGDID:S0000627, Chr III from 178215-178209,177901-177495, reverse complement, Verified ORF	12	818	0.710145
gi|10960	37129	YCR036W RBK1 SGDID:S0000632, Chr III from 193292-194293, Verified ORF	2	104	0.0688623
gi|11059	19439	YCR046C IMG1 SGDID:S0000642, Chr III from 210418-209909, reverse complement, Verified ORF	4	165	0.247059
gi|11096	54189	YCR052W RSC6 SGDID:S0000648, Chr III from 214989-216440, Verified ORF	3	89	0.0909091
gi|11106	57553	YCR053W THR4 SGDID:S0000649, Chr III from 216692-218236, Verified ORF	29	1706	0.563107
gi|11116	65962	YCR054C CTR86 SGDID:S0000650, Chr III from 220062-218371, reverse complement, Verified ORF	3	135	0.0638298
gi|11127	104375	YCR057C PWP2 SGDID:S0000653, Chr III from 223223-220452, reverse complement, Verified ORF	7	354	0.0800866
gi|11194	114124	YCR067C SED4 SGDID:S0000663, Chr III from 236317-233120, reverse complement, Verified ORF	6	275	0.0675422
gi|11230	16598	YCR071C IMG2 SGDID:S0000667, Chr III from 240538-240098, reverse complement, Verified ORF	4	96	0.285714
gi|11268	34765	YCR073W-A SOL2 SGDID:S0000718, Chr III from 246959-247906, Verified ORF	3	130	0.123418
gi|11290	88440	YCR077C PAT1 SGDID:S0000673, Chr III from 252624-250234, reverse complement, Verified ORF	12	601	0.199498
gi|11350	78659	YCR084C TUP1 SGDID:S0000680, Chr III from 262448-260307, reverse complement, Verified ORF	9	478	0.145658
gi|11379	65593	YCR088W ABP1 SGDID:S0000684, Chr III from 265064-266842, Verified ORF	14	588	0.328836
gi|11418	21146	YCR090C YCR090C SGDID:S0000686, Chr III from 272859-272311, reverse complement, Uncharacterized ORF	2	92	0.136612
gi|11456	240870	YCR093W CDC39 SGDID:S0000689, Chr III from 280113-286439, Verified ORF	35	1488	0.198672
gi|11619	17067	YDL004W ATP16 SGDID:S0002162, Chr IV from 443026-443508, Verified ORF	2	78	0.322981
gi|11638	49026	YDL007W RPT2 SGDID:S0002165, Chr IV from 438044-439357, Verified ORF	14	655	0.381279
gi|11677	34615	YDL014W NOP1 SGDID:S0002172, Chr IV from 427361-428344, Verified ORF	13	481	0.390244
gi|11684	36915	YDL015C TSC13 SGDID:S0002173, Chr IV from 426931-425999, reverse complement, Verified ORF	3	77	0.0996785
gi|11709	146049	YDL019C OSH2 SGDID:S0002177, Chr IV from 421511-417660, reverse complement, Verified ORF	9	411	0.0903427
gi|11742	36336	YDL021W GPM2 SGDID:S0002179, Chr IV from 413950-414885, Verified ORF	2	87	0.0769231
gi|11752	43412	YDL022W GPD1 SGDID:S0002180, Chr IV from 411822-412997, Verified ORF	11	585	0.390306
gi|11812	44217	YDL029W ARP2 SGDID:S0002187, Chr IV from 399337-399358,399482-400635, Verified ORF	9	359	0.303571
gi|11820	63389	YDL030W PRP9 SGDID:S0002188, Chr IV from 397534-399126, Verified ORF	3	140	0.0621469
gi|11830	113202	YDL031W DBP10 SGDID:S0002189, Chr IV from 394214-397201, Verified ORF	11	538	0.143574
gi|11910	99299	YDL040C NAT1 SGDID:S0002198, Chr IV from 381435-378871, reverse complement, Verified ORF	20	1007	0.305263
gi|11946	51502	YDL044C MTF2 SGDID:S0002202, Chr IV from 375286-373964, reverse complement, Verified ORF	9	335	0.23356
gi|11996	32198	YDL051W LHP1 SGDID:S0002209, Chr IV from 363952-364779, Verified ORF	9	455	0.336957
gi|12002	34150	YDL052C SLC1 SGDID:S0002210, Chr IV from 363583-362672, reverse complement, Verified ORF	4	120	0.161184
gi|12024	39712	YDL055C PSA1 SGDID:S0002213, Chr IV from 356759-355674, reverse complement, Verified ORF	26	1386	0.767956
gi|12054	206839	YDL058W USO1 SGDID:S0002216, Chr IV from 345665-351037, Verified ORF	33	1541	0.228364
gi|12090	90976	YDL060W TSR1 SGDID:S0002218, Chr IV from 341619-343985, Verified ORF	12	497	0.192649
gi|12105	6951	YDL061C RPS29B SGDID:S0002219, Chr IV from 340798-340628, reverse complement, Verified ORF	2	59	0.315789
gi|12111	70576	YDL063C YDL063C SGDID:S0002221, Chr IV from 340134-338272, reverse complement, Uncharacterized ORF	6	335	0.15781
gi|12123	18014	YDL064W UBC9 SGDID:S0002222, Chr IV from 337487-337524,337635-338070, Verified ORF	2	73	0.208861
gi|12134	48331	YDL066W IDP1 SGDID:S0002224, Chr IV from 334835-336121, Verified ORF	25	1214	0.592075
gi|12169	23002	YDL072C YET3 SGDID:S0002230, Chr IV from 330447-329836, reverse complement, Uncharacterized ORF	2	61	0.107843
gi|12192	81384	YDL074C BRE1 SGDID:S0002232, Chr IV from 326149-324047, reverse complement, Verified ORF	21	923	0.319544
gi|12205	12945	YDL075W RPL31A SGDID:S0002233, Chr IV from 322226-322282,322704-322988, Verified ORF	14	638	0.72807
gi|12233	37220	YDL078C MDH3 SGDID:S0002236, Chr IV from 316388-315357, reverse complement, Verified ORF	13	635	0.415698
gi|12262	10901	YDL081C RPP1A SGDID:S0002239, Chr IV from 310122-309802, reverse complement, Verified ORF	2	178	0.429907
gi|12270	15838	YDL083C RPS16B SGDID:S0002241, Chr IV from 307789-307766,307333-306926, reverse complement, Verified ORF	16	857	0.6875
gi|12274	50620	YDL084W SUB2 SGDID:S0002242, Chr IV from 305237-306577, Verified ORF	18	840	0.407159
gi|12301	31217	YDL086W YDL086W SGDID:S0002244, Chr IV from 301413-302234, Uncharacterized ORF	4	178	0.186131
gi|12351	16534	YDL092W SRP14 SGDID:S0002250, Chr IV from 292781-293221, Verified ORF	2	103	0.183673
gi|12373	93129	YDL095W PMT1 SGDID:S0002253, Chr IV from 287059-289512, Verified ORF	9	331	0.160147
gi|12391	50085	YDL097C RPN6 SGDID:S0002255, Chr IV from 286695-285391, reverse complement, Verified ORF	9	360	0.181609
gi|12412	39728	YDL100C ARR4 SGDID:S0002258, Chr IV from 283176-282112, reverse complement, Verified ORF	11	534	0.416901
gi|12429	125652	YDL102W CDC2 SGDID:S0002260, Chr IV from 276872-280165, Verified ORF	2	126	0.0227687
gi|12449	53842	YDL103C QRI1 SGDID:S0002261, Chr IV from 276581-275148, reverse complement, Verified ORF	11	570	0.305439
gi|12515	29094	YDL111C RRP42 SGDID:S0002269, Chr IV from 264110-263313, reverse complement, Verified ORF	3	100	0.150376
gi|12521	166255	YDL112W TRM3 SGDID:S0002270, Chr IV from 258915-263225, Verified ORF	26	1066	0.195546
gi|12573	83982	YDL116W NUP84 SGDID:S0002274, Chr IV from 251566-253746, Verified ORF	17	675	0.29436
gi|12607	34296	YDL119C YDL119C SGDID:S0002277, Chr IV from 247612-246689, reverse complement, Uncharacterized ORF	2	83	0.0681818
gi|12614	19592	YDL120W YFH1 SGDID:S0002278, Chr IV from 245923-246447, Verified ORF	3	147	0.205714
gi|12622	93225	YDL122W UBP1 SGDID:S0002280, Chr IV from 242552-244981, Verified ORF	10	454	0.153086
gi|12641	35595	YDL124W YDL124W SGDID:S0002282, Chr IV from 240259-241197, Uncharacterized ORF	21	1035	0.766773
gi|12648	17782	YDL125C HNT1 SGDID:S0002283, Chr IV from 239606-239510,239398-239019, reverse complement, Verified ORF	5	232	0.402516
gi|12652	92167	YDL126C CDC48 SGDID:S0002284, Chr IV from 238664-236157, reverse complement, Verified ORF	47	2524	0.528708
gi|12674	44789	YDL128W VCX1 SGDID:S0002286, Chr IV from 232652-233887, Verified ORF	2	84	0.0679612
gi|12694	49020	YDL131W LYS21 SGDID:S0002289, Chr IV from 227393-228715, Verified ORF	9	375	0.278912
gi|12703	94227	YDL132W CDC53 SGDID:S0002290, Chr IV from 224304-226751, Verified ORF	11	458	0.17402
gi|12737	23124	YDL135C RDI1 SGDID:S0002294, Chr IV from 219288-218680, reverse complement, Verified ORF	4	161	0.295567
gi|12742	13958	YDL136W RPL35B SGDID:S0002295, Chr IV from 217600-217602,218008-218367, Verified ORF	11	497	0.520661
gi|12770	192689	YDL140C RPO21 SGDID:S0002299, Chr IV from 210562-205361, reverse complement, Verified ORF	45	2278	0.318916
gi|12819	57967	YDL143W CCT4 SGDID:S0002302, Chr IV from 199997-201583, Verified ORF	15	674	0.332703
gi|12836	136150	YDL145C COP1 SGDID:S0002304, Chr IV from 198177-194572, reverse complement, Verified ORF	39	1727	0.415141
gi|12868	51850	YDL147W RPN5 SGDID:S0002306, Chr IV from 190925-192262, Verified ORF	17	902	0.399103
gi|12877	94415	YDL148C NOP14 SGDID:S0002307, Chr IV from 190587-188155, reverse complement, Verified ORF	8	309	0.122072
gi|12910	46639	YDL150W RPC53 SGDID:S0002309, Chr IV from 183344-184612, Verified ORF	5	230	0.163121
gi|12928	70274	YDL153C SAS10 SGDID:S0002312, Chr IV from 183019-181187, reverse complement, Verified ORF	5	217	0.091653
gi|12996	57907	YDL160C DHH1 SGDID:S0002319, Chr IV from 171931-170411, reverse complement, Verified ORF	11	529	0.258383
gi|13024	85687	YDL164C CDC9 SGDID:S0002323, Chr IV from 167255-164988, reverse complement, Verified ORF	3	118	0.0515873
gi|13061	41871	YDL168W SFA1 SGDID:S0002327, Chr IV from 159605-160765, Verified ORF	2	109	0.0620155
gi|13084	240118	YDL171C GLT1 SGDID:S0002330, Chr IV from 155641-149204, reverse complement, Verified ORF	51	2391	0.315471
gi|13131	65935	YDL174C DLD1 SGDID:S0002333, Chr IV from 147590-145827, reverse complement, Verified ORF	9	479	0.20068
gi|13166	59402	YDL178W DLD2 SGDID:S0002337, Chr IV from 139523-141115, Verified ORF	4	241	0.145009
gi|13197	47526	YDL182W LYS20 SGDID:S0002341, Chr IV from 133438-134724, Verified ORF	29	1540	0.634033
gi|13218	119246	YDL185W TFP1 SGDID:S0002344, Chr IV from 126788-130003, Verified ORF	65	3204	0.617537
gi|13246	43533	YDL188C PPH22 SGDID:S0002347, Chr IV from 124999-123866, reverse complement, Verified ORF	4	168	0.161376
gi|13263	110407	YDL190C UFD2 SGDID:S0002349, Chr IV from 121593-118708, reverse complement, Verified ORF	11	487	0.152807
gi|13285	20574	YDL192W ARF1 SGDID:S0002351, Chr IV from 116322-116867, Verified ORF	12	693	0.802198
gi|13314	139017	YDL195W SEC31 SGDID:S0002354, Chr IV from 107209-111030, Verified ORF	32	1882	0.311617
gi|13350	33252	YDL198C GGC1 SGDID:S0002357, Chr IV from 104552-103650, reverse complement, Verified ORF	12	449	0.431894
gi|13375	33598	YDL201W TRM8 SGDID:S0002360, Chr IV from 99562-100422, Verified ORF	3	212	0.12892
gi|13407	37107	YDL205C HEM3 SGDID:S0002364, Chr IV from 93746-92763, reverse complement, Verified ORF	3	151	0.146341
gi|13428	62320	YDL207W GLE1 SGDID:S0002366, Chr IV from 88249-89865, Verified ORF	2	94	0.0538033
gi|13438	18915	YDL208W NHP2 SGDID:S0002367, Chr IV from 87462-87983, Verified ORF	3	64	0.137931
gi|13473	25201	YDL213C NOP6 SGDID:S0002372, Chr IV from 77967-77290, reverse complement, Uncharacterized ORF	4	176	0.230088
gi|13491	124825	YDL215C GDH2 SGDID:S0002374, Chr IV from 73919-70641, reverse complement, Verified ORF	18	961	0.229643
gi|13596	62706	YDL225W SHS1 SGDID:S0002384, Chr IV from 52446-54101, Verified ORF	9	336	0.195652
gi|13607	39614	YDL226C GCS1 SGDID:S0002385, Chr IV from 52174-51116, reverse complement, Verified ORF	7	367	0.291785
gi|13630	66732	YDL229W SSB1 SGDID:S0002388, Chr IV from 44066-45907, Verified ORF	52	3472	0.736156
gi|13680	87764	YDL234C GYP7 SGDID:S0002393, Chr IV from 36478-34238, reverse complement, Verified ORF	7	306	0.137885
gi|13698	34888	YDL236W PHO13 SGDID:S0002395, Chr IV from 32296-33234, Verified ORF	7	286	0.27476
gi|13705	44698	YDL237W YDL237W SGDID:S0002396, Chr IV from 30657-31829, Uncharacterized ORF	4	191	0.13555
gi|13819	86167	YDR001C NTH1 SGDID:S0002408, Chr IV from 452472-450217, reverse complement, Verified ORF	12	490	0.207447
gi|13833	23110	YDR002W YRB1 SGDID:S0002409, Chr IV from 453042-453647, Verified ORF	3	129	0.207921
gi|13862	101533	YDR006C SOK1 SGDID:S0002413, Chr IV from 461244-458539, reverse complement, Verified ORF	2	61	0.0277162
gi|13900	170140	YDR011W SNQ2 SGDID:S0002418, Chr IV from 465916-470421, Verified ORF	5	219	0.0326232
gi|13927	39095	YDR012W RPL4B SGDID:S0002419, Chr IV from 471850-472938, Verified ORF	26	1565	0.661157
gi|13999	45470	YDR021W FAL1 SGDID:S0002428, Chr IV from 486800-487999, Verified ORF	3	113	0.105
gi|14012	53732	YDR023W SES1 SGDID:S0002430, Chr IV from 489504-490892, Verified ORF	27	1383	0.583153
gi|14040	102027	YDR027C VPS54 SGDID:S0002434, Chr IV from 497314-494645, reverse complement, Verified ORF	7	344	0.0955056
gi|14091	21010	YDR032C PST2 SGDID:S0002439, Chr IV from 504691-504095, reverse complement, Verified ORF	7	330	0.592965
gi|14096	36737	YDR033W MRH1 SGDID:S0002440, Chr IV from 508143-509105, Verified ORF	5	206	0.17757
gi|14162	41500	YDR035W ARO3 SGDID:S0002442, Chr IV from 521812-522924, Verified ORF	5	209	0.212938
gi|14170	56709	YDR036C EHD3 SGDID:S0002443, Chr IV from 524709-523207, reverse complement, Verified ORF	6	241	0.159681
gi|14180	68428	YDR037W KRS1 SGDID:S0002444, Chr IV from 525436-527211, Verified ORF	36	1496	0.54223
gi|14231	121193	YDR040C ENA1 SGDID:S0002447, Chr IV from 538463-535188, reverse complement, Verified ORF	4	200	0.0677656
gi|14251	23466	YDR041W RSM10 SGDID:S0002448, Chr IV from 539799-540410, Verified ORF	4	93	0.20098
gi|14266	37859	YDR044W HEM13 SGDID:S0002451, Chr IV from 546639-547625, Verified ORF	2	72	0.0759878
gi|14288	41664	YDR047W HEM12 SGDID:S0002454, Chr IV from 551857-552945, Verified ORF	2	94	0.0909091
gi|14311	26893	YDR050C TPI1 SGDID:S0002457, Chr IV from 556469-555723, reverse complement, Verified ORF	24	1299	0.951807
gi|14317	39433	YDR051C YDR051C SGDID:S0002458, Chr IV from 558057-557053, reverse complement, Uncharacterized ORF	2	126	0.080597
gi|14341	34101	YDR054C CDC34 SGDID:S0002461, Chr IV from 562324-561437, reverse complement, Verified ORF	2	113	0.097973
gi|14347	45977	YDR055W PST1 SGDID:S0002462, Chr IV from 563524-564858, Verified ORF	2	121	0.0719101
gi|14361	61732	YDR057W YOS9 SGDID:S0002464, Chr IV from 565924-567552, Verified ORF	2	109	0.0478821
gi|14383	116719	YDR060W MAK21 SGDID:S0002467, Chr IV from 570645-573722, Verified ORF	15	712	0.176413
gi|14402	61666	YDR061W YDR061W SGDID:S0002468, Chr IV from 574160-575779, Uncharacterized ORF	3	77	0.0518519
gi|14412	63869	YDR062W LCB2 SGDID:S0002469, Chr IV from 576470-578155, Verified ORF	6	202	0.088968
gi|14423	17234	YDR063W YDR063W SGDID:S0002470, Chr IV from 578660-579109, Uncharacterized ORF	2	78	0.146667
gi|14427	17018	YDR064W RPS13 SGDID:S0002471, Chr IV from 579455-579475,580015-580449, Verified ORF	12	516	0.625
gi|14476	22048	YDR071C PAA1 SGDID:S0002478, Chr IV from 589399-588824, reverse complement, Uncharacterized ORF	8	428	0.411458
gi|14495	103539	YDR074W TPS2 SGDID:S0002481, Chr IV from 593889-596579, Verified ORF	22	989	0.299889
gi|14589	44929	YDR083W RRP8 SGDID:S0002490, Chr IV from 612069-613220, Verified ORF	2	113	0.0703125
gi|14614	8995	YDR086C SSS1 SGDID:S0002493, Chr IV from 617165-616923, reverse complement, Verified ORF	2	79	0.222222
gi|14617	33239	YDR087C RRP1 SGDID:S0002494, Chr IV from 618301-617465, reverse complement, Verified ORF	4	214	0.172043
gi|14654	69095	YDR091C RLI1 SGDID:S0002498, Chr IV from 628529-626703, reverse complement, Uncharacterized ORF	21	974	0.364532
gi|14670	184043	YDR093W DNF2 SGDID:S0002500, Chr IV from 631277-636115, Verified ORF	4	171	0.0297582
gi|14721	140790	YDR097C MSH6 SGDID:S0002504, Chr IV from 643832-640104, reverse complement, Verified ORF	3	154	0.0313757
gi|14743	32746	YDR098C GRX3 SGDID:S0002505, Chr IV from 645030-644173, reverse complement, Verified ORF	5	171	0.125874
gi|14789	31099	YDR099W BMH2 SGDID:S0002506, Chr IV from 653602-654423, Verified ORF	4	218	0.135036
gi|14799	65685	YDR101C ARX1 SGDID:S0002508, Chr IV from 657462-655681, reverse complement, Verified ORF	15	734	0.286195
gi|14880	81128	YDR108W GSG1 SGDID:S0002515, Chr IV from 671264-673360, Verified ORF	3	74	0.0572246
gi|14906	65791	YDR110W FOB1 SGDID:S0002517, Chr IV from 676097-677797, Verified ORF	2	62	0.0582011
gi|14944	31148	YDR116C MRPL1 SGDID:S0002523, Chr IV from 683576-682719, reverse complement, Verified ORF	4	148	0.192308
gi|14950	64294	YDR117C YDR117C SGDID:S0002524, Chr IV from 685638-683941, reverse complement, Uncharacterized ORF	5	182	0.123675
gi|14989	64639	YDR120C TRM1 SGDID:S0002527, Chr IV from 693256-691544, reverse complement, Verified ORF	9	471	0.222417
gi|15054	175956	YDR127W ARO1 SGDID:S0002534, Chr IV from 704479-709245, Verified ORF	53	2535	0.409062
gi|15103	71957	YDR129C SAC6 SGDID:S0002536, Chr IV from 715374-715354,715242-713335, reverse complement, Verified ORF	29	1386	0.506998
gi|15149	172153	YDR135C YCF1 SGDID:S0002542, Chr IV from 727546-722999, reverse complement, Verified ORF	12	553	0.104881
gi|15194	88173	YDR138W HPR1 SGDID:S0002545, Chr IV from 730573-732831, Verified ORF	5	347	0.0969456
gi|15216	195648	YDR141C DOP1 SGDID:S0002548, Chr IV from 739992-734896, reverse complement, Verified ORF	18	753	0.138317
gi|15310	50456	YDR148C KGD2 SGDID:S0002555, Chr IV from 755061-753670, reverse complement, Verified ORF	8	439	0.1875
gi|15324	314549	YDR150W NUM1 SGDID:S0002557, Chr IV from 755623-763869, Verified ORF	55	2138	0.242634
gi|15378	31182	YDR152W GIR2 SGDID:S0002559, Chr IV from 765701-766498, Verified ORF	3	163	0.0977444
gi|15384	47407	YDR153C ENT5 SGDID:S0002560, Chr IV from 767966-766731, reverse complement, Verified ORF	2	105	0.065534
gi|15395	17494	YDR155C CPR1 SGDID:S0002562, Chr IV from 768995-768507, reverse complement, Verified ORF	11	724	0.631902
gi|15407	40032	YDR158W HOM2 SGDID:S0002565, Chr IV from 770352-771449, Verified ORF	17	800	0.404372
gi|15454	43144	YDR161W YDR161W SGDID:S0002568, Chr IV from 779038-780201, Uncharacterized ORF	4	232	0.234536
gi|15471	83714	YDR164C SEC1 SGDID:S0002571, Chr IV from 784210-782036, reverse complement, Verified ORF	7	286	0.117241
gi|15485	50856	YDR165W TRM82 SGDID:S0002572, Chr IV from 784866-786200, Verified ORF	10	539	0.337079
gi|15517	58348	YDR168W CDC37 SGDID:S0002575, Chr IV from 790323-791843, Verified ORF	8	376	0.213018
gi|15539	228227	YDR170C SEC7 SGDID:S0002577, Chr IV from 802217-796188, reverse complement, Verified ORF	44	1989	0.270149
gi|15583	42848	YDR171W HSP42 SGDID:S0002578, Chr IV from 806616-807743, Verified ORF	4	208	0.106383
gi|15591	76788	YDR172W SUP35 SGDID:S0002579, Chr IV from 808319-810376, Verified ORF	13	490	0.228863
gi|15611	27527	YDR174W HMO1 SGDID:S0002581, Chr IV from 812105-812845, Verified ORF	3	181	0.137652
gi|15617	37427	YDR175C RSM24 SGDID:S0002582, Chr IV from 814147-813188, reverse complement, Verified ORF	5	218	0.18125
gi|15624	79291	YDR176W NGG1 SGDID:S0002583, Chr IV from 814447-816555, Verified ORF	3	220	0.059744
gi|15637	24220	YDR177W UBC1 SGDID:S0002584, Chr IV from 816873-817520, Verified ORF	4	177	0.337963
gi|15660	172134	YDR180W SCC2 SGDID:S0002588, Chr IV from 821290-825771, Verified ORF	3	92	0.019411
gi|15747	60171	YDR188W CCT6 SGDID:S0002596, Chr IV from 836416-838056, Verified ORF	19	949	0.383912
gi|15758	74746	YDR189W SLY1 SGDID:S0002597, Chr IV from 838387-840387, Verified ORF	6	239	0.151424
gi|15771	50593	YDR190C RVB1 SGDID:S0002598, Chr IV from 841990-840599, reverse complement, Verified ORF	16	869	0.459052
gi|15801	76621	YDR194C MSS116 SGDID:S0002602, Chr IV from 847941-845947, reverse complement, Verified ORF	16	633	0.320301
gi|15816	59953	YDR195W REF2 SGDID:S0002603, Chr IV from 848594-850195, Verified ORF	2	79	0.0468165
gi|15879	38774	YDR204W COQ4 SGDID:S0002612, Chr IV from 858132-859139, Verified ORF	2	73	0.0982143
gi|16032	81908	YDR211W GCD6 SGDID:S0002619, Chr IV from 884722-886860, Verified ORF	15	662	0.255259
gi|16045	60899	YDR212W TCP1 SGDID:S0002620, Chr IV from 887227-888906, Verified ORF	19	992	0.423214
gi|16073	39582	YDR214W AHA1 SGDID:S0002622, Chr IV from 892870-893922, Verified ORF	8	296	0.245014
gi|16152	80884	YDR221W YDR221W SGDID:S0002629, Chr IV from 907324-909432, Uncharacterized ORF	4	108	0.0967283
gi|16182	14244	YDR224C HTB1 SGDID:S0002632, Chr IV from 914706-914311, reverse complement, Verified ORF	5	221	0.310606
gi|16190	24297	YDR226W ADK1 SGDID:S0002634, Chr IV from 916480-917148, Verified ORF	12	564	0.578475
gi|16219	72424	YDR228C PCF11 SGDID:S0002636, Chr IV from 923800-921920, reverse complement, Verified ORF	5	261	0.106858
gi|16248	59667	YDR232W HEM1 SGDID:S0002640, Chr IV from 927446-929092, Verified ORF	11	413	0.282332
gi|16259	33123	YDR233C RTN1 SGDID:S0002641, Chr IV from 930351-929464, reverse complement, Verified ORF	9	492	0.344595
gi|16265	75617	YDR234W LYS4 SGDID:S0002642, Chr IV from 931123-933204, Verified ORF	11	597	0.240634
gi|16294	33306	YDR237W MRPL7 SGDID:S0002645, Chr IV from 936609-937487, Verified ORF	4	137	0.201365
gi|16300	109521	YDR238C SEC26 SGDID:S0002646, Chr IV from 940810-937889, reverse complement, Verified ORF	32	1562	0.350103
gi|16483	91679	YDR258C HSP78 SGDID:S0002666, Chr IV from 974237-971802, reverse complement, Verified ORF	49	2354	0.560345
gi|16510	63811	YDR261C EXG2 SGDID:S0002669, Chr IV from 979203-977515, reverse complement, Verified ORF	4	159	0.0870337
gi|16613	86470	YDR264C AKR1 SGDID:S0002672, Chr IV from 998317-996023, reverse complement, Verified ORF	10	562	0.166013
gi|16845	69463	YDR292C SRP101 SGDID:S0002700, Chr IV from 1045005-1043140, reverse complement, Verified ORF	8	311	0.136656
gi|16879	66037	YDR294C DPL1 SGDID:S0002702, Chr IV from 1052222-1050453, reverse complement, Verified ORF	10	402	0.244068
gi|16890	77354	YDR295C HDA2 SGDID:S0002703, Chr IV from 1054641-1052617, reverse complement, Verified ORF	3	174	0.0607407
gi|16915	22857	YDR298C ATP5 SGDID:S0002706, Chr IV from 1058808-1058170, reverse complement, Verified ORF	10	501	0.586854
gi|16920	61223	YDR299W BFR2 SGDID:S0002707, Chr IV from 1059621-1061225, Verified ORF	9	512	0.226168
gi|16930	47304	YDR300C PRO1 SGDID:S0002708, Chr IV from 1062785-1061499, reverse complement, Verified ORF	8	307	0.244755
gi|16968	102341	YDR303C RSC3 SGDID:S0002711, Chr IV from 1071380-1068723, reverse complement, Verified ORF	4	225	0.0530474
gi|16984	25425	YDR304C CPR5 SGDID:S0002712, Chr IV from 1072551-1071874, reverse complement, Verified ORF	5	245	0.353982
gi|17047	73134	YDR311W TFB1 SGDID:S0002719, Chr IV from 1085060-1086988, Verified ORF	2	80	0.0326594
gi|17059	51938	YDR312W SSF2 SGDID:S0002720, Chr IV from 1087576-1088937, Verified ORF	3	106	0.0991189
gi|17093	55896	YDR316W OMS1 SGDID:S0002724, Chr IV from 1093758-1095173, Uncharacterized ORF	5	163	0.0995763
gi|17164	75088	YDR320C SWA2 SGDID:S0002728, Chr IV from 1108096-1106090, reverse complement, Verified ORF	3	147	0.0612855
gi|17182	41939	YDR321W ASP1 SGDID:S0002729, Chr IV from 1108697-1109842, Verified ORF	5	245	0.141361
gi|17190	10926	YDR322C-A TIM11 SGDID:S0007255, Chr IV from 1112288-1111998, reverse complement, Verified ORF	3	140	0.371134
gi|17193	42855	YDR322W MRPL35 SGDID:S0002730, Chr IV from 1110584-1111687, Verified ORF	2	64	0.0706522
gi|17211	88488	YDR324C UTP4 SGDID:S0002732, Chr IV from 1116758-1114428, reverse complement, Verified ORF	6	227	0.0926641
gi|17225	118633	YDR325W YCG1 SGDID:S0002733, Chr IV from 1117119-1120226, Verified ORF	2	87	0.0250965
gi|17272	22374	YDR328C SKP1 SGDID:S0002736, Chr IV from 1126011-1125427, reverse complement, Verified ORF	2	170	0.158974
gi|17277	50872	YDR329C PEX3 SGDID:S0002737, Chr IV from 1127588-1126263, reverse complement, Verified ORF	2	68	0.0452489
gi|17317	83659	YDR333C YDR333C SGDID:S0002741, Chr IV from 1135424-1133253, reverse complement, Uncharacterized ORF	6	264	0.0994475
gi|17331	175221	YDR334W SWR1 SGDID:S0002742, Chr IV from 1135925-1140469, Verified ORF	2	92	0.0178218
gi|17358	143338	YDR335W MSN5 SGDID:S0002743, Chr IV from 1141160-1144834, Verified ORF	13	555	0.133061
gi|17387	33151	YDR337W MRPS28 SGDID:S0002745, Chr IV from 1146311-1147171, Verified ORF	3	93	0.167247
gi|17414	69652	YDR341C YDR341C SGDID:S0002749, Chr IV from 1153618-1151795, reverse complement, Verified ORF	48	2024	0.741776
gi|17426	63321	YDR342C HXT7 SGDID:S0002750, Chr IV from 1155920-1154208, reverse complement, Verified ORF	2	223	0.0647986
gi|17452	63371	YDR345C HXT3 SGDID:S0002753, Chr IV from 1164652-1162949, reverse complement, Verified ORF	9	407	0.223592
gi|17463	54505	YDR346C SVF1 SGDID:S0002754, Chr IV from 1168651-1167206, reverse complement, Verified ORF	8	413	0.224066
gi|17473	36877	YDR347W MRP1 SGDID:S0002755, Chr IV from 1169170-1170135, Verified ORF	6	253	0.21118
gi|17480	54963	YDR348C YDR348C SGDID:S0002756, Chr IV from 1171817-1170318, reverse complement, Uncharacterized ORF	4	228	0.13
gi|17536	34444	YDR353W TRR1 SGDID:S0002761, Chr IV from 1183290-1184249, Verified ORF	12	558	0.503125
gi|17545	41633	YDR354W TRP4 SGDID:S0002762, Chr IV from 1184738-1185880, Verified ORF	4	160	0.107612
gi|17556	111828	YDR356W SPC110 SGDID:S0002764, Chr IV from 1186098-1188932, Verified ORF	4	163	0.0486772
gi|17577	62509	YDR358W GGA1 SGDID:S0002766, Chr IV from 1190050-1191723, Verified ORF	5	226	0.123656
gi|17610	32755	YDR361C BCP1 SGDID:S0002769, Chr IV from 1196253-1195402, reverse complement, Uncharacterized ORF	5	150	0.25
gi|17650	72537	YDR365C ESF1 SGDID:S0002773, Chr IV from 1206373-1204487, reverse complement, Verified ORF	5	201	0.0985692
gi|17711	34847	YDR368W YPR1 SGDID:S0002776, Chr IV from 1213894-1214832, Verified ORF	8	297	0.316294
gi|17755	39433	YDR372C VPS74 SGDID:S0002780, Chr IV from 1222139-1221102, reverse complement, Verified ORF	5	294	0.236994
gi|17774	51189	YDR375C BCS1 SGDID:S0002783, Chr IV from 1226526-1225156, reverse complement, Verified ORF	4	134	0.107221
gi|17796	13775	YDR378C LSM6 SGDID:S0002786, Chr IV from 1229710-1229339, reverse complement, Verified ORF	5	297	0.58871
gi|17821	72023	YDR380W ARO10 SGDID:S0002788, Chr IV from 1234208-1236115, Verified ORF	16	699	0.279874
gi|17836	24940	YDR381W YRA1 SGDID:S0002789, Chr IV from 1236548-1236832,1237599-1237994, Verified ORF	6	181	0.237885
gi|17841	11043	YDR382W RPP2B SGDID:S0002790, Chr IV from 1239482-1239814, Verified ORF	8	468	0.558559
gi|17855	93686	YDR385W EFT2 SGDID:S0002793, Chr IV from 1243220-1245748, Verified ORF	85	4627	0.824437
gi|17894	52799	YDR388W RVS167 SGDID:S0002796, Chr IV from 1250176-1251624, Verified ORF	4	127	0.111801
gi|17916	71842	YDR390C UBA2 SGDID:S0002798, Chr IV from 1256837-1254927, reverse complement, Verified ORF	6	234	0.0926217
gi|17949	47864	YDR394W RPT3 SGDID:S0002802, Chr IV from 1261671-1262957, Verified ORF	17	862	0.428904
gi|17958	108963	YDR395W SXM1 SGDID:S0002803, Chr IV from 1263314-1266148, Verified ORF	12	528	0.143915
gi|17979	16639	YDR397C NCB2 SGDID:S0002805, Chr IV from 1266888-1266852,1266759-1266356, reverse complement, Verified ORF	2	76	0.142857
gi|17983	72356	YDR398W UTP5 SGDID:S0002806, Chr IV from 1267461-1269392, Verified ORF	3	153	0.0559006
gi|17995	25289	YDR399W HPT1 SGDID:S0002807, Chr IV from 1270058-1270723, Verified ORF	7	248	0.337838
gi|18155	100964	YDR416W SYF1 SGDID:S0002824, Chr IV from 1298422-1301001, Verified ORF	4	180	0.0709302
gi|18175	17869	YDR418W RPL12B SGDID:S0002826, Chr IV from 1301606-1302103, Verified ORF	11	646	0.63253
gi|18283	45811	YDR427W RPN9 SGDID:S0002835, Chr IV from 1322195-1323376, Verified ORF	16	558	0.431472
gi|18291	30257	YDR428C YDR428C SGDID:S0002836, Chr IV from 1324229-1323444, reverse complement, Uncharacterized ORF	3	101	0.156489
gi|18297	30711	YDR429C TIF35 SGDID:S0002837, Chr IV from 1325291-1324467, reverse complement, Verified ORF	8	491	0.454545
gi|18303	112452	YDR430C CYM1 SGDID:S0002838, Chr IV from 1328460-1325491, reverse complement, Uncharacterized ORF	17	748	0.214141
gi|18324	45437	YDR432W NPL3 SGDID:S0002840, Chr IV from 1328773-1330017, Verified ORF	11	514	0.272289
gi|18336	61004	YDR434W GPI17 SGDID:S0002842, Chr IV from 1331227-1332831, Verified ORF	9	435	0.22243
gi|18346	38012	YDR435C PPM1 SGDID:S0002843, Chr IV from 1333959-1332973, reverse complement, Verified ORF	2	98	0.0881459
gi|18454	15851	YDR447C RPS17B SGDID:S0002855, Chr IV from 1355543-1355541,1355226-1354819, reverse complement, Verified ORF	14	796	0.671533
gi|18467	52670	YDR449C UTP6 SGDID:S0002857, Chr IV from 1358892-1357570, reverse complement, Verified ORF	21	825	0.403628
gi|18476	17084	YDR450W RPS18A SGDID:S0002858, Chr IV from 1359913-1359959,1360395-1360788, Verified ORF	14	736	0.714286
gi|18505	20682	YDR454C GUK1 SGDID:S0002862, Chr IV from 1366817-1366254, reverse complement, Verified ORF	9	373	0.515957
gi|18525	376002	YDR457W TOM1 SGDID:S0002865, Chr IV from 1369780-1379586, Verified ORF	27	1114	0.104925
gi|18581	76900	YDR458C YDR458C SGDID:S0002866, Chr IV from 1382036-1380045, reverse complement, Uncharacterized ORF	2	81	0.0346386
gi|18611	17388	YDR462W MRPL28 SGDID:S0002870, Chr IV from 1386063-1386506, Verified ORF	3	92	0.202703
gi|18653	47667	YDR465C RMT2 SGDID:S0002873, Chr IV from 1394564-1393326, reverse complement, Verified ORF	3	136	0.0581114
gi|18699	15496	YDR471W RPL27B SGDID:S0002879, Chr IV from 1401760-1401790,1402175-1402554, Verified ORF	9	544	0.569343
gi|18739	72228	YDR477W SNF1 SGDID:S0002885, Chr IV from 1412363-1414264, Verified ORF	7	324	0.134069
gi|18774	63136	YDR481C PHO8 SGDID:S0002889, Chr IV from 1420240-1418540, reverse complement, Verified ORF	8	361	0.218695
gi|18789	51810	YDR483W KRE2 SGDID:S0002891, Chr IV from 1421147-1422475, Verified ORF	9	419	0.24605
gi|18830	22895	YDR487C RIB3 SGDID:S0002895, Chr IV from 1428970-1428344, reverse complement, Verified ORF	4	261	0.244019
gi|18906	75344	YDR496C PUF6 SGDID:S0002904, Chr IV from 1443393-1441423, reverse complement, Verified ORF	22	1021	0.321157
gi|18964	42515	YDR502C SAM2 SGDID:S0002910, Chr IV from 1454454-1453300, reverse complement, Verified ORF	15	837	0.436364
gi|19010	130007	YDR507C GIN4 SGDID:S0002915, Chr IV from 1465776-1462348, reverse complement, Verified ORF	15	591	0.148731
gi|19049	11590	YDR510W SMT3 SGDID:S0002918, Chr IV from 1469390-1469695, Verified ORF	3	124	0.392157
gi|19075	50912	YDR515W SLF1 SGDID:S0002923, Chr IV from 1473419-1474762, Verified ORF	2	146	0.0736607
gi|19084	56399	YDR516C EMI2 SGDID:S0002924, Chr IV from 1476466-1474964, reverse complement, Verified ORF	15	694	0.323353
gi|19102	59230	YDR518W EUG1 SGDID:S0002926, Chr IV from 1478598-1480151, Verified ORF	6	240	0.169884
gi|19198	14613	YDR529C QCR7 SGDID:S0002937, Chr IV from 1496538-1496155, reverse complement, Verified ORF	3	154	0.265625
gi|19209	41048	YDR531W YDR531W SGDID:S0002939, Chr IV from 1498222-1499325, Uncharacterized ORF	2	90	0.076087
gi|19225	25711	YDR533C HSP31 SGDID:S0002941, Chr IV from 1502150-1501437, reverse complement, Verified ORF	5	294	0.336134
gi|19266	56755	YDR539W YDR539W SGDID:S0002947, Chr IV from 1512082-1513593, Uncharacterized ORF	2	66	0.0753968
gi|19338	49589	YEL002C WBP1 SGDID:S0000728, Chr V from 150013-148721, reverse complement, Verified ORF	10	454	0.264501
gi|19403	81235	YEL011W GLC3 SGDID:S0000737, Chr V from 133120-135234, Verified ORF	9	329	0.158865
gi|19421	63910	YEL013W VAC8 SGDID:S0000739, Chr V from 128825-130561, Verified ORF	6	269	0.153713
gi|19435	61701	YEL015W EDC3 SGDID:S0000741, Chr V from 126629-128284, Verified ORF	3	145	0.057971
gi|19481	61706	YEL020C YEL020C SGDID:S0000746, Chr V from 120299-118617, reverse complement, Uncharacterized ORF	3	106	0.0855615
gi|19498	29449	YEL021W URA3 SGDID:S0000747, Chr V from 116167-116970, Verified ORF	10	489	0.335821
gi|19504	166534	YEL022W GEA2 SGDID:S0000748, Chr V from 111421-115800, Verified ORF	15	708	0.128082
gi|19543	23635	YEL024W RIP1 SGDID:S0000750, Chr V from 107260-107907, Verified ORF	3	107	0.157407
gi|19569	13731	YEL026W SNU13 SGDID:S0000752, Chr V from 101943-102323, Verified ORF	3	147	0.377953
gi|19603	135924	YEL031W SPF1 SGDID:S0000757, Chr V from 90258-93905, Verified ORF	35	1461	0.34375
gi|19627	107566	YEL032W MCM3 SGDID:S0000758, Chr V from 86937-89852, Verified ORF	7	201	0.0802469
gi|19654	17217	YEL034W HYP2 SGDID:S0000760, Chr V from 85676-86149, Verified ORF	13	793	0.696203
gi|19662	58203	YEL036C ANP1 SGDID:S0000762, Chr V from 84552-83050, reverse complement, Verified ORF	3	95	0.0578842
gi|19672	42569	YEL037C RAD23 SGDID:S0000763, Chr V from 82603-81407, reverse complement, Verified ORF	7	361	0.225564
gi|19680	26776	YEL038W UTR4 SGDID:S0000764, Chr V from 80420-81145, Verified ORF	2	112	0.0950413
gi|19708	57413	YEL042W GDA1 SGDID:S0000768, Chr V from 73771-75327, Verified ORF	7	249	0.198459
gi|19743	43187	YEL046C GLY1 SGDID:S0000772, Chr V from 68792-67629, reverse complement, Verified ORF	10	567	0.417526
gi|19751	51097	YEL047C YEL047C SGDID:S0000773, Chr V from 66797-65385, reverse complement, Uncharacterized ORF	14	697	0.358811
gi|19779	29176	YEL051W VMA8 SGDID:S0000777, Chr V from 58378-59148, Verified ORF	3	93	0.175097
gi|19785	58741	YEL052W AFG1 SGDID:S0000778, Chr V from 56571-58100, Verified ORF	5	195	0.105882
gi|19795	84933	YEL053C MAK10 SGDID:S0000779, Chr V from 56102-53901, reverse complement, Verified ORF	7	266	0.104905
gi|19816	116619	YEL055C POL5 SGDID:S0000781, Chr V from 51539-48471, reverse complement, Verified ORF	20	941	0.225806
gi|19835	45146	YEL056W HAT2 SGDID:S0000782, Chr V from 47168-48373, Verified ORF	3	128	0.0845771
gi|19848	62712	YEL058W PCM1 SGDID:S0000784, Chr V from 43252-44925, Verified ORF	8	387	0.163082
gi|19865	69807	YEL060C PRB1 SGDID:S0000786, Chr V from 41953-40046, reverse complement, Verified ORF	5	209	0.086478
gi|19973	55532	YEL071W DLD3 SGDID:S0000797, Chr V from 16355-17845, Verified ORF	26	1258	0.61167
gi|20040	89044	YER001W MNN1 SGDID:S0000803, Chr V from 153519-155807, Verified ORF	16	673	0.249017
gi|20059	48443	YER003C PMI40 SGDID:S0000805, Chr V from 159117-159087,158993-157735, reverse complement, Verified ORF	17	825	0.434884
gi|20068	25184	YER004W FMP52 SGDID:S0000806, Chr V from 159579-160274, Uncharacterized ORF	2	84	0.0991379
gi|20088	57787	YER006W NUG1 SGDID:S0000808, Chr V from 162722-164284, Verified ORF	20	1232	0.472169
gi|20098	20379	YER007C-A YER007C-A SGDID:S0002957, Chr V from 166884-166874,166770-166236, reverse complement, Uncharacterized ORF	4	115	0.247253
gi|20113	155112	YER008C SEC3 SGDID:S0000810, Chr V from 171817-167807, reverse complement, Verified ORF	7	394	0.0755423
gi|20137	14444	YER009W NTF2 SGDID:S0000811, Chr V from 172114-172491, Verified ORF	4	262	0.547619
gi|20152	22560	YER012W PRE1 SGDID:S0000814, Chr V from 177834-178430, Verified ORF	3	117	0.18593
gi|20182	60064	YER014W HEM14 SGDID:S0000816, Chr V from 182599-184218, Verified ORF	6	245	0.161111
gi|20213	84719	YER017C AFG3 SGDID:S0000819, Chr V from 191787-189502, reverse complement, Verified ORF	9	291	0.115486
gi|20232	9600	YER019C-A SBH2 SGDID:S0002127, Chr V from 194538-194272, reverse complement, Verified ORF	2	84	0.258427
gi|20244	50644	YER020W GPA2 SGDID:S0000822, Chr V from 195167-196516, Verified ORF	5	209	0.16
gi|20253	60754	YER021W RPN3 SGDID:S0000823, Chr V from 196947-198518, Verified ORF	12	536	0.248092
gi|20263	78542	YER022W SRB4 SGDID:S0000824, Chr V from 198811-200874, Verified ORF	3	76	0.0697674
gi|20279	30512	YER023W PRO3 SGDID:S0000825, Chr V from 201075-201935, Verified ORF	4	228	0.229965
gi|20302	58400	YER025W GCD11 SGDID:S0000827, Chr V from 205250-206833, Verified ORF	26	1383	0.518939
gi|20343	24625	YER031C YPT31 SGDID:S0000833, Chr V from 214746-214075, reverse complement, Verified ORF	7	348	0.361607
gi|20392	68506	YER036C YER036C SGDID:S0000838, Chr V from 225198-223366, reverse complement, Uncharacterized ORF	31	1740	0.472995
gi|20466	49721	YER043C SAH1 SGDID:S0000845, Chr V from 237118-235769, reverse complement, Verified ORF	25	1294	0.475556
gi|20475	17238	YER044C ERG28 SGDID:S0000846, Chr V from 238015-237569, reverse complement, Verified ORF	2	127	0.154362
gi|20520	44884	YER048C CAJ1 SGDID:S0000850, Chr V from 248156-246981, reverse complement, Verified ORF	10	577	0.267857
gi|20528	11259	YER048W-A YER048W-A SGDID:S0007237, Chr V from 250717-251001, Uncharacterized ORF	6	212	0.557895
gi|20531	74337	YER049W YER049W SGDID:S0000851, Chr V from 251727-253661, Uncharacterized ORF	21	934	0.44031
gi|20558	58643	YER052C HOM3 SGDID:S0000854, Chr V from 257957-256374, reverse complement, Verified ORF	12	611	0.327652
gi|20588	32531	YER055C HIS1 SGDID:S0000857, Chr V from 265784-264891, reverse complement, Verified ORF	10	439	0.419463
gi|20604	13859	YER056C-A RPL34A SGDID:S0002135, Chr V from 270183-270147,269749-269421, reverse complement, Verified ORF	4	119	0.188525
gi|20608	14011	YER057C HMF1 SGDID:S0000859, Chr V from 271124-270735, reverse complement, Verified ORF	6	300	0.515385
gi|20653	27967	YER062C HOR2 SGDID:S0000864, Chr V from 280680-279928, reverse complement, Verified ORF	2	70	0.0836653
gi|20674	62711	YER065C ICL1 SGDID:S0000867, Chr V from 286912-285239, reverse complement, Verified ORF	3	181	0.0770609
gi|20716	95267	YER069W ARG5,6 SGDID:S0000871, Chr V from 295408-297999, Verified ORF	18	891	0.283565
gi|20732	100296	YER070W RNR1 SGDID:S0000872, Chr V from 298948-301614, Verified ORF	25	1203	0.314961
gi|20756	56927	YER073W ALD5 SGDID:S0000875, Chr V from 304027-305589, Verified ORF	19	1073	0.476008
gi|20766	15319	YER074W RPS24A SGDID:S0000876, Chr V from 306319-306321,306788-307192, Verified ORF	18	829	0.757353
gi|20770	9430	YER074W-A YER074W-A SGDID:S0007651, Chr V from 307649-307742,307845-307952,308064-308119, Uncharacterized ORF	2	78	0.174419
gi|20813	58352	YER078C YER078C SGDID:S0000880, Chr V from 318338-316803, reverse complement, Uncharacterized ORF	2	109	0.078125
gi|20833	72654	YER080W FMP29 SGDID:S0000882, Chr V from 319959-321842, Uncharacterized ORF	16	735	0.323248
gi|20845	51446	YER081W SER3 SGDID:S0000883, Chr V from 322682-324091, Verified ORF	16	944	0.431915
gi|20883	64076	YER086W ILV1 SGDID:S0000888, Chr V from 328473-330203, Verified ORF	20	965	0.448873
gi|20899	8706	YER087C-B SBH1 SGDID:S0002128, Chr V from 332826-332578, reverse complement, Verified ORF	3	76	0.361446
gi|20902	66693	YER087W YER087W SGDID:S0000889, Chr V from 330572-332302, Uncharacterized ORF	3	159	0.0797227
gi|20931	51041	YER089C PTC2 SGDID:S0000891, Chr V from 337336-335942, reverse complement, Verified ORF	7	348	0.184946
gi|20940	57074	YER090W TRP2 SGDID:S0000892, Chr V from 337945-339468, Verified ORF	14	590	0.379921
gi|20950	85978	YER091C MET6 SGDID:S0000893, Chr V from 342163-339860, reverse complement, Verified ORF	51	2994	0.634115
gi|21000	22819	YER094C PUP3 SGDID:S0000896, Chr V from 349342-348725, reverse complement, Verified ORF	4	182	0.237864
gi|21005	43392	YER095W RAD51 SGDID:S0000897, Chr V from 349976-351178, Verified ORF	2	81	0.0773067
gi|21040	35085	YER099C PRS2 SGDID:S0000901, Chr V from 359057-358101, reverse complement, Verified ORF	2	64	0.0689655
gi|21067	69723	YER103W SSA4 SGDID:S0000905, Chr V from 364585-366513, Verified ORF	12	581	0.279938
gi|21084	157749	YER105C NUP157 SGDID:S0000907, Chr V from 372009-367834, reverse complement, Verified ORF	8	338	0.0862069
gi|21142	123038	YER110C KAP123 SGDID:S0000912, Chr V from 382099-378758, reverse complement, Verified ORF	47	2723	0.562837
gi|21255	27023	YER120W SCS2 SGDID:S0000922, Chr V from 401131-401865, Verified ORF	6	314	0.322449
gi|21264	55288	YER122C GLO3 SGDID:S0000924, Chr V from 404348-402867, reverse complement, Verified ORF	3	106	0.0728745
gi|21295	91988	YER125W RSP5 SGDID:S0000927, Chr V from 410185-412614, Verified ORF	15	756	0.244444
gi|21310	29761	YER126C NSA2 SGDID:S0000928, Chr V from 414175-413390, reverse complement, Verified ORF	7	197	0.236641
gi|21358	13666	YER131W RPS26B SGDID:S0000933, Chr V from 423948-424307, Verified ORF	4	167	0.341667
gi|21392	36568	YER133W GLC7 SGDID:S0000935, Chr V from 432491-432667,433193-433954, Verified ORF	7	442	0.28115
gi|21402	20656	YER134C YER134C SGDID:S0000936, Chr V from 437799-437263, reverse complement, Uncharacterized ORF	4	219	0.307263
gi|21410	51459	YER136W GDI1 SGDID:S0000938, Chr V from 439612-440967, Verified ORF	16	684	0.464602
gi|21435	199237	YER138C YER138C SGDID:S0000940, Chr V from 449020-447719,447717-443752, reverse complement, Ty ORF	39	2112	0.269932
gi|21484	54794	YER141W COX15 SGDID:S0000943, Chr V from 453454-454914, Verified ORF	3	94	0.0718686
gi|21500	47495	YER143W DDI1 SGDID:S0000945, Chr V from 456314-457600, Verified ORF	5	199	0.160839
gi|21536	10416	YER146W LSM5 SGDID:S0000948, Chr V from 462580-462861, Verified ORF	4	182	0.457447
gi|21566	48192	YER149C PEA2 SGDID:S0000951, Chr V from 467465-466203, reverse complement, Verified ORF	4	168	0.159145
gi|21579	102196	YER151C UBP3 SGDID:S0000953, Chr V from 472419-469681, reverse complement, Verified ORF	7	226	0.0854326
gi|21624	246190	YER155C BEM2 SGDID:S0000957, Chr V from 482843-476340, reverse complement, Verified ORF	12	473	0.0714945
gi|21662	38379	YER156C YER156C SGDID:S0000958, Chr V from 484336-483320, reverse complement, Uncharacterized ORF	11	480	0.327434
gi|21669	93057	YER157W COG3 SGDID:S0000959, Chr V from 484783-487188, Verified ORF	6	239	0.0910224
gi|21768	168479	YER164W CHD1 SGDID:S0000966, Chr V from 505387-509793, Verified ORF	13	730	0.114364
gi|21797	64475	YER165W PAB1 SGDID:S0000967, Chr V from 510368-512101, Verified ORF	44	2438	0.83391
gi|21808	179111	YER166W DNF1 SGDID:S0000968, Chr V from 512739-517454, Verified ORF	3	116	0.0279898
gi|21852	62731	YER168C CCA1 SGDID:S0000970, Chr V from 522664-521024, reverse complement, Verified ORF	4	196	0.0987203
gi|21883	90470	YER171W RAD3 SGDID:S0000973, Chr V from 527077-529413, Verified ORF	6	282	0.0988447
gi|21897	247399	YER172C BRR2 SGDID:S0000974, Chr V from 536016-529525, reverse complement, Verified ORF	9	300	0.0526802
gi|21951	27590	YER174C GRX4 SGDID:S0000976, Chr V from 539163-538429, reverse complement, Verified ORF	2	70	0.102041
gi|21957	34917	YER175C TMT1 SGDID:S0000977, Chr V from 540358-539459, reverse complement, Verified ORF	3	113	0.103333
gi|21985	30187	YER177W BMH1 SGDID:S0000979, Chr V from 545606-546409, Verified ORF	20	1104	0.63806
gi|21991	46712	YER178W PDA1 SGDID:S0000980, Chr V from 546812-548074, Verified ORF	17	779	0.482185
gi|22119	51370	YFL001W DEG1 SGDID:S0001895, Chr VI from 147126-148454, Verified ORF	4	101	0.0970655
gi|22128	69721	YFL002C SPB4 SGDID:S0001894, Chr VI from 146929-145109, reverse complement, Verified ORF	4	93	0.0790774
gi|22196	95439	YFL004W VTC2 SGDID:S0001890, Chr VI from 131805-134291, Verified ORF	9	461	0.145959
gi|22211	23662	YFL005W SEC4 SGDID:S0001889, Chr VI from 130329-130976, Verified ORF	5	244	0.296296
gi|22216	247436	YFL007W BLM3 SGDID:S0001887, Chr VI from 123474-129905, Verified ORF	11	361	0.0629664
gi|22253	141536	YFL008W SMC1 SGDID:S0001886, Chr VI from 119424-123101, Verified ORF	6	233	0.0652529
gi|22316	78932	YFL013C IES1 SGDID:S0001881, Chr VI from 109924-107846, reverse complement, Verified ORF	2	92	0.040404
gi|22335	11686	YFL014W HSP12 SGDID:S0001880, Chr VI from 107250-107579, Verified ORF	5	292	0.445455
gi|22345	56096	YFL016C MDJ1 SGDID:S0001878, Chr VI from 106230-104695, reverse complement, Verified ORF	4	110	0.134766
gi|22362	54261	YFL018C LPD1 SGDID:S0001876, Chr VI from 103121-101622, reverse complement, Verified ORF	22	1156	0.488
gi|22395	57532	YFL022C FRS2 SGDID:S0001872, Chr VI from 95008-93497, reverse complement, Verified ORF	25	1239	0.626984
gi|22473	33240	YFL028C CAF16 SGDID:S0001866, Chr VI from 80211-79342, reverse complement, Verified ORF	3	92	0.148276
gi|22565	153408	YFL036W RPO41 SGDID:S0001858, Chr VI from 58781-62836, Verified ORF	5	172	0.0414201
gi|22589	51233	YFL037W TUB2 SGDID:S0001857, Chr VI from 56335-57708, Verified ORF	18	1062	0.441048
gi|22598	23428	YFL038C YPT1 SGDID:S0001856, Chr VI from 55985-55365, reverse complement, Verified ORF	5	354	0.318841
gi|22603	41891	YFL039C ACT1 SGDID:S0001855, Chr VI from 54695-54686,54377-53260, reverse complement, Verified ORF	25	1575	0.736702
gi|22622	71063	YFL041W FET5 SGDID:S0001853, Chr VI from 49139-51007, Verified ORF	4	159	0.081862
gi|22657	29216	YFL045C SEC53 SGDID:S0001849, Chr VI from 44392-43628, reverse complement, Verified ORF	19	1029	0.701961
gi|22668	82898	YFL047W RGD2 SGDID:S0001847, Chr VI from 40421-42565, Verified ORF	11	581	0.254545
gi|22681	50413	YFL048C EMP47 SGDID:S0001846, Chr VI from 40180-38843, reverse complement, Verified ORF	10	469	0.302691
gi|22781	32284	YFL059W SNZ3 SGDID:S0001835, Chr VI from 11363-12259, Verified ORF	2	143	0.110368
gi|22832	23576	YFR001W LOC1 SGDID:S0001897, Chr VI from 149105-149719, Verified ORF	2	102	0.136585
gi|22837	96399	YFR002W NIC96 SGDID:S0001898, Chr VI from 150011-152530, Verified ORF	23	1091	0.257143
gi|22856	34433	YFR004W RPN11 SGDID:S0001900, Chr VI from 153388-154308, Verified ORF	6	231	0.263844
gi|22872	62284	YFR006W YFR006W SGDID:S0001902, Chr VI from 156139-157746, Uncharacterized ORF	10	453	0.242537
gi|22894	85260	YFR009W GCN20 SGDID:S0001905, Chr VI from 162482-164740, Verified ORF	18	740	0.26162
gi|22911	57360	YFR010W UBP6 SGDID:S0001906, Chr VI from 165060-166559, Verified ORF	6	318	0.16
gi|22950	50550	YFR014C CMK1 SGDID:S0001910, Chr VI from 173869-172529, reverse complement, Verified ORF	3	98	0.0782998
gi|22959	80859	YFR015C GSY1 SGDID:S0001911, Chr VI from 176383-174257, reverse complement, Verified ORF	3	71	0.0705219
gi|22972	137844	YFR016C YFR016C SGDID:S0001912, Chr VI from 180735-177034, reverse complement, Uncharacterized ORF	8	516	0.0786062
gi|23087	48575	YFR024C-A LSB3 SGDID:S0002968, Chr VI from 203421-203375,203256-201948, reverse complement, Verified ORF	4	145	0.108407
gi|23096	39013	YFR025C HIS2 SGDID:S0001921, Chr VI from 204738-203731, reverse complement, Verified ORF	2	68	0.0833333
gi|23113	62267	YFR028C CDC14 SGDID:S0001924, Chr VI from 210056-208401, reverse complement, Verified ORF	2	77	0.0706522
gi|23137	114872	YFR030W MET10 SGDID:S0001926, Chr VI from 213300-216407, Verified ORF	20	854	0.280888
gi|23156	134358	YFR031C SMC2 SGDID:S0001927, Chr VI from 220094-216582, reverse complement, Verified ORF	5	287	0.0606319
gi|23177	27392	YFR031C-A RPL2A SGDID:S0002104, Chr VI from 221406-221403,221255-220495, reverse complement, Verified ORF	25	1110	0.768627
gi|23220	63528	YFR037C RSC8 SGDID:S0001933, Chr VI from 229173-227500, reverse complement, Verified ORF	11	557	0.200717
gi|23247	59664	YFR039C YFR039C SGDID:S0001935, Chr VI from 233531-231999, reverse complement, Uncharacterized ORF	3	129	0.072407
gi|23257	115203	YFR040W SAP155 SGDID:S0001936, Chr VI from 234229-237237, Verified ORF	8	379	0.0957129
gi|23291	53123	YFR044C YFR044C SGDID:S0001940, Chr VI from 241424-239979, reverse complement, Uncharacterized ORF	22	1169	0.574689
gi|23338	29425	YFR050C PRE4 SGDID:S0001946, Chr VI from 249853-249053, reverse complement, Verified ORF	5	221	0.299625
gi|23344	60647	YFR051C RET2 SGDID:S0001947, Chr VI from 251790-250150, reverse complement, Verified ORF	6	227	0.142596
gi|23358	31956	YFR052W RPN12 SGDID:S0001948, Chr VI from 252492-253316, Verified ORF	10	479	0.294545
gi|23364	53933	YFR053C HXK1 SGDID:S0001949, Chr VI from 255036-253579, reverse complement, Verified ORF	27	1433	0.687243
gi|23394	38967	YGL001C ERG26 SGDID:S0002969, Chr VII from 496506-495457, reverse complement, Verified ORF	5	191	0.228571
gi|23460	100069	YGL008C PMA1 SGDID:S0002976, Chr VII from 482671-479915, reverse complement, Verified ORF	54	3131	0.470076
gi|23477	86368	YGL009C LEU1 SGDID:S0002977, Chr VII from 478657-476318, reverse complement, Verified ORF	41	1844	0.515385
gi|23495	28154	YGL011C SCL1 SGDID:S0002979, Chr VII from 475252-474494, reverse complement, Verified ORF	7	344	0.332016
gi|23531	98364	YGL014W PUF4 SGDID:S0002982, Chr VII from 466146-468812, Verified ORF	4	151	0.048369
gi|23551	124592	YGL016W KAP122 SGDID:S0002984, Chr VII from 461671-464916, Verified ORF	10	524	0.121996
gi|23586	32757	YGL019W CKB1 SGDID:S0002987, Chr VII from 458161-458997, Verified ORF	3	140	0.146953
gi|23611	81761	YGL022W STT3 SGDID:S0002990, Chr VII from 452409-454565, Verified ORF	10	412	0.182197
gi|23647	76977	YGL026C TRP5 SGDID:S0002994, Chr VII from 448540-446417, reverse complement, Verified ORF	25	1216	0.463277
gi|23660	96902	YGL027C CWH41 SGDID:S0002995, Chr VII from 446148-443647, reverse complement, Verified ORF	21	970	0.308153
gi|23690	11408	YGL030W RPL30 SGDID:S0002998, Chr VII from 439096-439098,439329-439643, Verified ORF	12	648	0.707547
gi|23693	17603	YGL031C RPL24A SGDID:S0002999, Chr VII from 437939-437472, reverse complement, Verified ORF	10	444	0.391026
gi|23736	25092	YGL037C PNC1 SGDID:S0003005, Chr VII from 427953-427303, reverse complement, Verified ORF	8	430	0.516129
gi|23751	38748	YGL039W YGL039W SGDID:S0003007, Chr VII from 423967-425013, Verified ORF	3	216	0.148997
gi|23758	38229	YGL040C HEM2 SGDID:S0003008, Chr VII from 420561-419533, reverse complement, Verified ORF	7	265	0.259475
gi|23777	35221	YGL043W DST1 SGDID:S0003011, Chr VII from 417487-418416, Verified ORF	4	161	0.170968
gi|23806	45471	YGL048C RPT6 SGDID:S0003016, Chr VII from 411289-410072, reverse complement, Verified ORF	10	577	0.401478
gi|23814	104120	YGL049C TIF4632 SGDID:S0003017, Chr VII from 409607-406863, reverse complement, Verified ORF	3	155	0.0327869
gi|23831	31072	YGL050W YGL050W SGDID:S0003018, Chr VII from 405779-406600, Uncharacterized ORF	2	114	0.124088
gi|23854	58594	YGL055W OLE1 SGDID:S0003023, Chr VII from 398631-400163, Verified ORF	13	636	0.340509
gi|23864	58304	YGL056C SDS23 SGDID:S0003024, Chr VII from 397624-396041, reverse complement, Verified ORF	6	341	0.19697
gi|23874	32938	YGL057C YGL057C SGDID:S0003025, Chr VII from 395835-394972, reverse complement, Uncharacterized ORF	2	71	0.138889
gi|23912	130702	YGL062W PYC1 SGDID:S0003030, Chr VII from 385199-388735, Verified ORF	13	456	0.173876
gi|23943	63132	YGL064C MRH4 SGDID:S0003032, Chr VII from 383211-381526, reverse complement, Verified ORF	2	116	0.0409253
gi|23954	58352	YGL065C ALG2 SGDID:S0003033, Chr VII from 381274-379763, reverse complement, Verified ORF	4	167	0.132937
gi|23976	44230	YGL067W NPY1 SGDID:S0003035, Chr VII from 376104-377258, Verified ORF	3	121	0.103896
gi|23984	20637	YGL068W MNP1 SGDID:S0003036, Chr VII from 375090-375674, Verified ORF	3	145	0.189744
gi|24039	27621	YGL076C RPL7A SGDID:S0003044, Chr VII from 365999-365989,365529-365436,364967-364338, reverse complement, Verified ORF	25	1276	0.702041
gi|24056	58961	YGL078C DBP3 SGDID:S0003046, Chr VII from 361862-360291, reverse complement, Verified ORF	29	1228	0.477099
gi|24082	43466	YGL082W YGL082W SGDID:S0003050, Chr VII from 355830-356975, Uncharacterized ORF	4	126	0.102094
gi|24105	65640	YGL084C GUP1 SGDID:S0003052, Chr VII from 352301-350619, reverse complement, Verified ORF	3	173	0.0695187
gi|24122	87997	YGL086W MAD1 SGDID:S0003054, Chr VII from 347122-349371, Verified ORF	11	569	0.184
gi|24164	146369	YGL092W NUP145 SGDID:S0003060, Chr VII from 337909-341862, Verified ORF	20	1043	0.172989
gi|24224	67261	YGL095C VPS45 SGDID:S0003063, Chr VII from 330610-328877, reverse complement, Verified ORF	7	357	0.152249
gi|24241	53494	YGL097W SRM1 SGDID:S0003065, Chr VII from 321785-323233, Verified ORF	4	112	0.0828157
gi|24257	72911	YGL099W LSG1 SGDID:S0003067, Chr VII from 314634-316556, Verified ORF	7	293	0.151326
gi|24276	25623	YGL101W YGL101W SGDID:S0003069, Chr VII from 312196-312843, Uncharacterized ORF	4	194	0.236111
gi|24285	16711	YGL103W RPL28 SGDID:S0003071, Chr VII from 310970-311018,311530-311930, Verified ORF	18	710	0.766667
gi|24299	42229	YGL105W ARC1 SGDID:S0003073, Chr VII from 307440-308570, Verified ORF	16	807	0.416446
gi|24307	16434	YGL106W MLC1 SGDID:S0003074, Chr VII from 306563-307012, Verified ORF	8	375	0.533333
gi|24311	74834	YGL107C RMD9 SGDID:S0003075, Chr VII from 306276-304336, reverse complement, Verified ORF	17	795	0.284389
gi|24342	52045	YGL111W NSA1 SGDID:S0003079, Chr VII from 299981-301372, Verified ORF	2	81	0.0452586
gi|24351	57980	YGL112C TAF6 SGDID:S0003080, Chr VII from 299731-298181, reverse complement, Verified ORF	9	418	0.201161
gi|24388	36606	YGL115W SNF4 SGDID:S0003083, Chr VII from 292036-293004, Verified ORF	9	400	0.352941
gi|24417	57048	YGL119W ABC1 SGDID:S0003087, Chr VII from 284448-285953, Verified ORF	3	92	0.059761
gi|24427	87906	YGL120C PRP43 SGDID:S0003088, Chr VII from 283943-281640, reverse complement, Verified ORF	20	1062	0.282552
gi|24458	27490	YGL123W RPS2 SGDID:S0003091, Chr VII from 277623-278387, Verified ORF	21	967	0.737255
gi|24476	69087	YGL125W MET13 SGDID:S0003093, Chr VII from 272526-274328, Verified ORF	10	268	0.232945
gi|24506	55642	YGL129C RSM23 SGDID:S0003097, Chr VII from 269194-267728, reverse complement, Verified ORF	6	234	0.147239
gi|24516	53187	YGL130W CEG1 SGDID:S0003098, Chr VII from 266150-267529, Verified ORF	6	188	0.13913
gi|24553	146351	YGL133W ITC1 SGDID:S0003101, Chr VII from 257712-261506, Verified ORF	2	121	0.0205534
gi|24585	24698	YGL135W RPL1B SGDID:S0003103, Chr VII from 254646-255299, Verified ORF	12	535	0.449541
gi|24597	99725	YGL137W SEC27 SGDID:S0003105, Chr VII from 249874-249891,250092-252743, Verified ORF	32	1677	0.480899
gi|24620	91273	YGL139W YGL139W SGDID:S0003107, Chr VII from 245721-248129, Uncharacterized ORF	2	94	0.0361146
gi|24727	21613	YGL147C RPL9A SGDID:S0003115, Chr VII from 228334-227759, reverse complement, Verified ORF	18	798	0.666667
gi|24732	41098	YGL148W ARO2 SGDID:S0003116, Chr VII from 226404-227534, Verified ORF	11	528	0.312997
gi|24743	171863	YGL150C INO80 SGDID:S0003118, Chr VII from 225578-221109, reverse complement, Verified ORF	9	475	0.0724832
gi|24769	129341	YGL151W NUT1 SGDID:S0003119, Chr VII from 217529-220927, Verified ORF	3	154	0.0344219
gi|24794	38396	YGL153W PEX14 SGDID:S0003121, Chr VII from 216278-217303, Verified ORF	2	73	0.0526316
gi|24815	125390	YGL156W AMS1 SGDID:S0003124, Chr VII from 210421-213672, Verified ORF	3	82	0.0396679
gi|24835	38515	YGL157W YGL157W SGDID:S0003125, Chr VII from 209011-210054, Verified ORF	7	335	0.295977
gi|24919	105302	YGL167C PMR1 SGDID:S0003135, Chr VII from 190474-187622, reverse complement, Verified ORF	5	191	0.086225
gi|24939	46795	YGL169W SUA5 SGDID:S0003137, Chr VII from 186065-187345, Verified ORF	2	130	0.0679157
gi|24956	64126	YGL171W ROK1 SGDID:S0003139, Chr VII from 182396-184090, Verified ORF	10	342	0.254867
gi|24967	49226	YGL172W NUP49 SGDID:S0003140, Chr VII from 180706-182124, Verified ORF	3	99	0.0951374
gi|24976	175692	YGL173C KEM1 SGDID:S0003141, Chr VII from 180119-175533, reverse complement, Verified ORF	27	1142	0.207979
gi|25117	17360	YGL187C COX4 SGDID:S0003155, Chr VII from 150177-149710, reverse complement, Verified ORF	4	205	0.416667
gi|25128	59910	YGL190C CDC55 SGDID:S0003158, Chr VII from 147395-145815, reverse complement, Verified ORF	2	101	0.0759013
gi|25138	15069	YGL191W COX13 SGDID:S0003159, Chr VII from 144814-145203, Verified ORF	2	60	0.161538
gi|25166	297995	YGL195W GCN1 SGDID:S0003163, Chr VII from 131531-139549, Verified ORF	119	5923	0.480733
gi|25212	48539	YGL196W YGL196W SGDID:S0003164, Chr VII from 129888-131174, Uncharacterized ORF	5	191	0.135198
gi|25261	113592	YGL201C MCM6 SGDID:S0003169, Chr VII from 120911-117858, reverse complement, Verified ORF	5	185	0.0766208
gi|25279	56371	YGL202W ARO8 SGDID:S0003170, Chr VII from 116063-117565, Verified ORF	14	896	0.407186
gi|25289	82593	YGL203C KEX1 SGDID:S0003171, Chr VII from 114668-112479, reverse complement, Verified ORF	3	93	0.0479452
gi|25320	187916	YGL206C CHC1 SGDID:S0003174, Chr VII from 107508-102547, reverse complement, Verified ORF	76	4101	0.563482
gi|25349	119070	YGL207W SPT16 SGDID:S0003175, Chr VII from 98973-102080, Verified ORF	34	1781	0.411197
gi|25460	32210	YGL221C NIF3 SGDID:S0003189, Chr VII from 82291-81425, reverse complement, Verified ORF	5	290	0.238754
gi|25470	48592	YGL223C COG1 SGDID:S0003191, Chr VII from 80364-79111, reverse complement, Verified ORF	2	97	0.0550239
gi|25498	108511	YGL227W VID30 SGDID:S0003196, Chr VII from 69671-72547, Verified ORF	4	166	0.0448384
gi|25515	67334	YGL228W SHE10 SGDID:S0003197, Chr VII from 67598-69331, Verified ORF	21	937	0.299308
gi|25545	21446	YGL231C YGL231C SGDID:S0003200, Chr VII from 63620-63048, reverse complement, Uncharacterized ORF	4	108	0.204188
gi|25556	105397	YGL233W SEC15 SGDID:S0003202, Chr VII from 59122-61854, Verified ORF	8	310	0.102086
gi|25573	86356	YGL234W ADE5,7 SGDID:S0003203, Chr VII from 56482-58890, Verified ORF	23	1316	0.498132
gi|25592	74682	YGL236C MTO1 SGDID:S0003205, Chr VII from 55796-53787, reverse complement, Verified ORF	3	140	0.0761194
gi|25611	109402	YGL238W CSE1 SGDID:S0003207, Chr VII from 49552-52434, Verified ORF	24	1098	0.371488
gi|25638	114819	YGL241W KAP114 SGDID:S0003210, Chr VII from 45445-48459, Verified ORF	9	314	0.128358
gi|25669	65942	YGL244W RTF1 SGDID:S0003213, Chr VII from 41498-43174, Verified ORF	4	183	0.0644007
gi|25680	81191	YGL245W GUS1 SGDID:S0003214, Chr VII from 39023-41149, Verified ORF	55	2549	0.5811
gi|25693	44881	YGL246C RAI1 SGDID:S0003215, Chr VII from 38780-37617, reverse complement, Verified ORF	2	89	0.0798969
gi|25754	66101	YGL252C RTG2 SGDID:S0003221, Chr VII from 27484-25718, reverse complement, Verified ORF	14	464	0.283531
gi|25765	54136	YGL253W HXK2 SGDID:S0003222, Chr VII from 23935-25395, Verified ORF	32	1814	0.706366
gi|25846	55292	YGR002C SWC4 SGDID:S0003234, Chr VII from 499910-498480, reverse complement, Verified ORF	3	68	0.0880503
gi|25878	46748	YGR005C TFG2 SGDID:S0003237, Chr VII from 505863-504661, reverse complement, Verified ORF	4	149	0.0798005
gi|25925	43230	YGR012W YGR012W SGDID:S0003244, Chr VII from 513163-514344, Uncharacterized ORF	4	169	0.124365
gi|25933	71567	YGR013W SNU71 SGDID:S0003245, Chr VII from 514558-516420, Verified ORF	4	116	0.0692432
gi|25989	53369	YGR019W UGA1 SGDID:S0003251, Chr VII from 525233-526648, Verified ORF	8	239	0.201271
gi|25998	13453	YGR020C VMA7 SGDID:S0003252, Chr VII from 527333-526977, reverse complement, Verified ORF	2	94	0.218487
gi|26035	12032	YGR027C RPS25A SGDID:S0003259, Chr VII from 534462-534136, reverse complement, Verified ORF	9	412	0.605505
gi|26106	218675	YGR032W GSC2 SGDID:S0003264, Chr VII from 548268-553955, Verified ORF	7	275	0.0537975
gi|26159	10055	YGR037C ACB1 SGDID:S0003269, Chr VII from 559998-559735, reverse complement, Verified ORF	4	160	0.761364
gi|26210	43007	YGR040W KSS1 SGDID:S0003272, Chr VII from 575402-576508, Verified ORF	2	71	0.0650407
gi|26235	37344	YGR043C YGR043C SGDID:S0003275, Chr VII from 581440-580439, reverse complement, Uncharacterized ORF	9	496	0.338323
gi|26261	120667	YGR047C TFC4 SGDID:S0003279, Chr VII from 589473-586396, reverse complement, Verified ORF	8	405	0.103314
gi|26280	39899	YGR048W UFD1 SGDID:S0003280, Chr VII from 589830-590915, Verified ORF	4	252	0.140884
gi|26313	71774	YGR054W YGR054W SGDID:S0003286, Chr VII from 596697-598625, Uncharacterized ORF	10	521	0.219285
gi|26383	150065	YGR061C ADE6 SGDID:S0003293, Chr VII from 615969-611893, reverse complement, Verified ORF	36	1922	0.352465
gi|26518	16265	YGR074W SMD1 SGDID:S0003306, Chr VII from 635716-636156, Verified ORF	3	104	0.326531
gi|26556	37162	YGR080W TWF1 SGDID:S0003312, Chr VII from 642014-643012, Verified ORF	2	107	0.0870871
gi|26568	20304	YGR082W TOM20 SGDID:S0003314, Chr VII from 644048-644599, Verified ORF	3	89	0.25
gi|26573	71037	YGR083C GCD2 SGDID:S0003315, Chr VII from 646819-644864, reverse complement, Verified ORF	4	120	0.095092
gi|26592	19794	YGR085C RPL11B SGDID:S0003317, Chr VII from 648911-648387, reverse complement, Verified ORF	13	630	0.702857
gi|26596	38326	YGR086C PIL1 SGDID:S0003318, Chr VII from 650621-649602, reverse complement, Verified ORF	14	778	0.517647
gi|26614	66214	YGR088W CTT1 SGDID:S0003320, Chr VII from 654605-656326, Verified ORF	4	176	0.0905923
gi|26642	141024	YGR090W UTP22 SGDID:S0003322, Chr VII from 662362-666075, Uncharacterized ORF	27	1192	0.279483
gi|26674	66448	YGR092W DBF2 SGDID:S0003324, Chr VII from 668193-669911, Verified ORF	3	91	0.0593368
gi|26695	126432	YGR094W VAS1 SGDID:S0003326, Chr VII from 672190-675504, Verified ORF	52	2817	0.514932
gi|26790	109760	YGR100W MDR1 SGDID:S0003332, Chr VII from 690249-693101, Verified ORF	8	332	0.0967403
gi|26819	70062	YGR103W NOP7 SGDID:S0003335, Chr VII from 695421-697238, Verified ORF	12	612	0.20297
gi|26910	46981	YGR111W YGR111W SGDID:S0003343, Chr VII from 715832-717034, Uncharacterized ORF	2	91	0.0598504
gi|26943	168587	YGR116W SPT6 SGDID:S0003348, Chr VII from 720413-724768, Verified ORF	48	1860	0.319559
gi|26969	53689	YGR117C YGR117C SGDID:S0003349, Chr VII from 726483-725053, reverse complement, Uncharacterized ORF	2	73	0.0691824
gi|26978	16142	YGR118W RPS23A SGDID:S0003350, Chr VII from 726978-727042,727363-727735, Verified ORF	6	267	0.527397
gi|26982	57521	YGR119C NUP57 SGDID:S0003351, Chr VII from 729676-728051, reverse complement, Verified ORF	7	346	0.153137
gi|26993	30534	YGR120C COG2 SGDID:S0003352, Chr VII from 730826-730038, reverse complement, Verified ORF	2	65	0.0836502
gi|27022	58471	YGR123C PPT1 SGDID:S0003355, Chr VII from 738208-736667, reverse complement, Verified ORF	3	107	0.077821
gi|27032	65065	YGR124W ASN2 SGDID:S0003356, Chr VII from 739949-741667, Verified ORF	21	1149	0.434555
gi|27074	80768	YGR128C UTP8 SGDID:S0003360, Chr VII from 750096-747955, reverse complement, Verified ORF	10	466	0.170868
gi|27092	92700	YGR130C YGR130C SGDID:S0003362, Chr VII from 753849-751399, reverse complement, Uncharacterized ORF	14	726	0.19951
gi|27111	31408	YGR132C PHB1 SGDID:S0003364, Chr VII from 756457-755594, reverse complement, Verified ORF	4	166	0.225694
gi|27142	28697	YGR135W PRE9 SGDID:S0003367, Chr VII from 761397-762173, Verified ORF	5	257	0.254826
gi|27173	112474	YGR140W CBF2 SGDID:S0003372, Chr VII from 767434-770304, Verified ORF	2	116	0.0261233
gi|27228	81983	YGR145W ENP2 SGDID:S0003377, Chr VII from 781772-783895, Uncharacterized ORF	2	95	0.0451977
gi|27254	17537	YGR148C RPL24B SGDID:S0003380, Chr VII from 787784-787317, reverse complement, Verified ORF	2	72	0.0769231
gi|27286	30486	YGR152C RSR1 SGDID:S0003384, Chr VII from 795497-794679, reverse complement, Verified ORF	2	75	0.0769231
gi|27304	56044	YGR155W CYS4 SGDID:S0003387, Chr VII from 798548-800071, Verified ORF	42	2508	0.738189
gi|27323	101595	YGR157W CHO2 SGDID:S0003389, Chr VII from 802445-805054, Verified ORF	4	124	0.0655172
gi|27339	27845	YGR158C MTR3 SGDID:S0003390, Chr VII from 806026-805274, reverse complement, Verified ORF	2	65	0.0956175
gi|27345	44566	YGR159C NSR1 SGDID:S0003391, Chr VII from 807661-806417, reverse complement, Verified ORF	16	856	0.354217
gi|27444	107264	YGR162W TIF4631 SGDID:S0003394, Chr VII from 824064-826922, Verified ORF	21	1084	0.299056
gi|27471	39608	YGR165W MRPS35 SGDID:S0003397, Chr VII from 829121-830158, Verified ORF	4	105	0.193642
gi|27489	26516	YGR167W CLC1 SGDID:S0003399, Chr VII from 832461-833162, Verified ORF	2	98	0.0982906
gi|27533	67148	YGR171C MSM1 SGDID:S0003403, Chr VII from 842556-840829, reverse complement, Verified ORF	2	71	0.0416667
gi|27550	41266	YGR173W RBG2 SGDID:S0003405, Chr VII from 843859-844965, Uncharacterized ORF	7	291	0.279133
gi|27564	55490	YGR175C ERG1 SGDID:S0003407, Chr VII from 848428-846938, reverse complement, Verified ORF	12	458	0.28169
gi|27577	62315	YGR177C ATF2 SGDID:S0003409, Chr VII from 850441-848834, reverse complement, Verified ORF	2	155	0.0578358
gi|27587	78789	YGR178C PBP1 SGDID:S0003410, Chr VII from 853220-851052, reverse complement, Verified ORF	5	306	0.0899032
gi|27609	40143	YGR180C RNR4 SGDID:S0003412, Chr VII from 856306-855269, reverse complement, Verified ORF	20	914	0.572254
gi|27616	11507	YGR181W TIM13 SGDID:S0003413, Chr VII from 858292-858609, Verified ORF	3	157	0.40566
gi|27625	227148	YGR184C UBR1 SGDID:S0003416, Chr VII from 865758-859906, reverse complement, Verified ORF	16	717	0.0932855
gi|27659	44220	YGR185C TYS1 SGDID:S0003417, Chr VII from 867525-866341, reverse complement, Verified ORF	21	1128	0.534177
gi|27681	45322	YGR187C HGH1 SGDID:S0003419, Chr VII from 871421-870237, reverse complement, Verified ORF	10	554	0.334177
gi|27708	52840	YGR189C CRH1 SGDID:S0003421, Chr VII from 878197-876674, reverse complement, Verified ORF	5	248	0.127953
gi|27734	35838	YGR192C TDH3 SGDID:S0003424, Chr VII from 883815-882817, reverse complement, Verified ORF	47	2934	0.867868
gi|27741	45448	YGR193C PDX1 SGDID:S0003425, Chr VII from 885746-884514, reverse complement, Verified ORF	10	367	0.279805
gi|27749	69133	YGR194C XKS1 SGDID:S0003426, Chr VII from 887880-886078, reverse complement, Verified ORF	3	107	0.0582363
gi|27793	95932	YGR198W YGR198W SGDID:S0003430, Chr VII from 894698-897151, Uncharacterized ORF	10	532	0.160147
gi|27822	90209	YGR200C ELP2 SGDID:S0003432, Chr VII from 902275-899909, reverse complement, Verified ORF	10	500	0.152091
gi|27837	26451	YGR201C YGR201C SGDID:S0003433, Chr VII from 903202-902525, reverse complement, Uncharacterized ORF	2	103	0.10177
gi|27857	102540	YGR204W ADE3 SGDID:S0003436, Chr VII from 905939-908779, Verified ORF	36	1672	0.511088
gi|27874	33544	YGR205W YGR205W SGDID:S0003437, Chr VII from 909218-910090, Verified ORF	4	187	0.223368
gi|27883	28912	YGR207C YGR207C SGDID:S0003439, Chr VII from 911633-910848, reverse complement, Uncharacterized ORF	3	135	0.148855
gi|27896	11311	YGR209C TRX2 SGDID:S0003441, Chr VII from 913232-912918, reverse complement, Verified ORF	7	317	0.552381
gi|27899	45471	YGR210C YGR210C SGDID:S0003442, Chr VII from 914743-913508, reverse complement, Uncharacterized ORF	8	391	0.298544
gi|27907	55892	YGR211W ZPR1 SGDID:S0003443, Chr VII from 915246-916706, Verified ORF	17	800	0.402464
gi|27933	28064	YGR214W RPS0A SGDID:S0003446, Chr VII from 920580-920669,921125-921793, Verified ORF	17	902	0.711462
gi|27989	124709	YGR218W CRM1 SGDID:S0003450, Chr VII from 932544-935798, Verified ORF	27	1225	0.307834
gi|28086	57101	YGR229C SMI1 SGDID:S0003461, Chr VII from 950901-949384, reverse complement, Verified ORF	2	81	0.0513834
gi|28100	34442	YGR231C PHB2 SGDID:S0003463, Chr VII from 953482-952550, reverse complement, Verified ORF	8	317	0.347267
gi|28112	134687	YGR233C PHO81 SGDID:S0003465, Chr VII from 958212-954676, reverse complement, Verified ORF	16	578	0.169635
gi|28133	44846	YGR234W YHB1 SGDID:S0003466, Chr VII from 959907-961106, Verified ORF	22	1251	0.7675
gi|28141	27009	YGR235C YGR235C SGDID:S0003467, Chr VII from 962064-961363, reverse complement, Uncharacterized ORF	2	104	0.145299
gi|28187	108587	YGR240C PFK1 SGDID:S0003472, Chr VII from 973739-970776, reverse complement, Verified ORF	56	3511	0.57996
gi|28226	47156	YGR244C LSC2 SGDID:S0003476, Chr VII from 979324-978041, reverse complement, Verified ORF	10	401	0.285047
gi|28235	87020	YGR245C SDA1 SGDID:S0003477, Chr VII from 982073-979770, reverse complement, Verified ORF	8	538	0.117188
gi|28249	67378	YGR246C BRF1 SGDID:S0003478, Chr VII from 984277-982487, reverse complement, Verified ORF	2	65	0.0284757
gi|28280	89742	YGR250C YGR250C SGDID:S0003482, Chr VII from 993526-991181, reverse complement, Uncharacterized ORF	5	215	0.0767263
gi|28309	28770	YGR253C PUP2 SGDID:S0003485, Chr VII from 999145-998363, reverse complement, Verified ORF	7	333	0.367816
gi|28315	46844	YGR254W ENO1 SGDID:S0003486, Chr VII from 1000932-1002245, Verified ORF	18	1119	0.347032
gi|28324	53665	YGR255C COQ6 SGDID:S0003487, Chr VII from 1003967-1002528, reverse complement, Verified ORF	4	208	0.10625
gi|28333	54231	YGR256W GND2 SGDID:S0003488, Chr VII from 1004630-1006108, Verified ORF	6	283	0.190669
gi|28384	92234	YGR261C APL6 SGDID:S0003493, Chr VII from 1016756-1014327, reverse complement, Verified ORF	12	548	0.18642
gi|28414	86195	YGR264C MES1 SGDID:S0003496, Chr VII from 1021859-1019604, reverse complement, Verified ORF	41	1987	0.573138
gi|28432	81823	YGR266W YGR266W SGDID:S0003498, Chr VII from 1022662-1024767, Uncharacterized ORF	3	153	0.0612536
gi|28445	27922	YGR267C FOL2 SGDID:S0003499, Chr VII from 1025741-1025010, reverse complement, Verified ORF	5	181	0.221311
gi|28462	157767	YGR270W YTA7 SGDID:S0003502, Chr VII from 1027376-1031515, Verified ORF	4	124	0.0427536
gi|28554	63152	YGR276C RNH70 SGDID:S0003508, Chr VII from 1045486-1043825, reverse complement, Verified ORF	3	153	0.0794224
gi|28565	34741	YGR277C YGR277C SGDID:S0003509, Chr VII from 1046567-1045650, reverse complement, Uncharacterized ORF	6	170	0.235294
gi|28583	40434	YGR279C SCW4 SGDID:S0003511, Chr VII from 1049964-1048804, reverse complement, Verified ORF	4	258	0.139535
gi|28597	167591	YGR281W YOR1 SGDID:S0003513, Chr VII from 1052830-1057263, Verified ORF	2	62	0.0216509
gi|28623	34325	YGR282C BGL2 SGDID:S0003514, Chr VII from 1058730-1057789, reverse complement, Verified ORF	9	636	0.356688
gi|28637	35161	YGR284C ERV29 SGDID:S0003516, Chr VII from 1061596-1060664, reverse complement, Verified ORF	4	186	0.160772
gi|28644	49047	YGR285C ZUO1 SGDID:S0003517, Chr VII from 1063159-1061858, reverse complement, Verified ORF	19	898	0.414747
gi|28776	51243	YHL002W HSE1 SGDID:S0000994, Chr VIII from 102606-103964, Verified ORF	2	86	0.0529801
gi|28793	44125	YHL004W MRP4 SGDID:S0000996, Chr VIII from 99214-100398, Verified ORF	4	166	0.129114
gi|28899	35387	YHL011C PRS3 SGDID:S0001003, Chr VIII from 81611-80649, reverse complement, Verified ORF	10	343	0.314642
gi|28931	13899	YHL015W RPS20 SGDID:S0001007, Chr VIII from 75408-75773, Verified ORF	12	579	0.737705
gi|28982	46265	YHL020C OPI1 SGDID:S0001012, Chr VIII from 67452-66238, reverse complement, Verified ORF	3	141	0.101235
gi|28990	53501	YHL021C FMP12 SGDID:S0001013, Chr VIII from 65855-64458, reverse complement, Uncharacterized ORF	5	255	0.180258
gi|29091	211610	YHL030W ECM29 SGDID:S0001022, Chr VIII from 40082-45688, Verified ORF	24	1095	0.171215
gi|29128	25493	YHL031C GOS1 SGDID:S0001023, Chr VIII from 39484-38813, reverse complement, Verified ORF	5	153	0.227679
gi|29146	28164	YHL033C RPL8A SGDID:S0001025, Chr VIII from 36023-35253, reverse complement, Verified ORF	5	217	0.167315
gi|29152	33026	YHL034C SBP1 SGDID:S0001026, Chr VIII from 34075-33191, reverse complement, Verified ORF	10	417	0.318644
gi|29205	74270	YHL038C CBP2 SGDID:S0001030, Chr VIII from 25506-23614, reverse complement, Verified ORF	6	216	0.123613
gi|29217	67809	YHL039W YHL039W SGDID:S0001031, Chr VIII from 21780-23537, Uncharacterized ORF	8	395	0.194539
gi|29312	49831	YHR001W OSH7 SGDID:S0001043, Chr VIII from 106049-107362, Verified ORF	6	212	0.205479
gi|29321	8587	YHR001W-A QCR10 SGDID:S0003529, Chr VIII from 107820-107825,107889-108116, Verified ORF	3	85	0.346154
gi|29331	49365	YHR003C YHR003C SGDID:S0001045, Chr VIII from 111311-110022, reverse complement, Uncharacterized ORF	7	335	0.183721
gi|29349	54498	YHR005C GPA1 SGDID:S0001047, Chr VIII from 114911-113493, reverse complement, Verified ORF	4	267	0.10148
gi|29358	10526	YHR005C-A MRS11 SGDID:S0003530, Chr VIII from 115895-115614, reverse complement, Verified ORF	4	314	0.62766
gi|29372	60909	YHR007C ERG11 SGDID:S0001049, Chr VIII from 121677-120085, reverse complement, Verified ORF	17	925	0.427495
gi|29385	25815	YHR008C SOD2 SGDID:S0001050, Chr VIII from 123584-122883, reverse complement, Verified ORF	6	290	0.384615
gi|29390	58091	YHR009C YHR009C SGDID:S0001051, Chr VIII from 125674-124103, reverse complement, Uncharacterized ORF	2	114	0.0572519
gi|29413	31278	YHR012W VPS29 SGDID:S0001054, Chr VIII from 129474-129521,129641-130441, Verified ORF	2	124	0.0812721
gi|29419	27700	YHR013C ARD1 SGDID:S0001055, Chr VIII from 131439-130723, reverse complement, Verified ORF	5	194	0.196653
gi|29459	52184	YHR018C ARG4 SGDID:S0001060, Chr VIII from 141394-140003, reverse complement, Verified ORF	22	1013	0.525862
gi|29468	62681	YHR019C DED81 SGDID:S0001061, Chr VIII from 143550-141886, reverse complement, Verified ORF	28	1525	0.412613
gi|29479	77851	YHR020W YHR020W SGDID:S0001062, Chr VIII from 143988-146054, Uncharacterized ORF	35	1584	0.526851
gi|29492	9145	YHR021C RPS27B SGDID:S0001063, Chr VIII from 148661-148659,148108-147863, reverse complement, Verified ORF	8	337	0.53012
gi|29507	224297	YHR023W MYO1 SGDID:S0001065, Chr VIII from 151658-157444, Verified ORF	22	1114	0.150855
gi|29541	53646	YHR024C MAS2 SGDID:S0001066, Chr VIII from 159184-157736, reverse complement, Verified ORF	10	386	0.252588
gi|29551	39144	YHR025W THR1 SGDID:S0001067, Chr VIII from 159430-160503, Verified ORF	10	403	0.430168
gi|29563	109880	YHR027C RPN1 SGDID:S0001069, Chr VIII from 164703-161722, reverse complement, Verified ORF	32	1719	0.385312
gi|29581	93404	YHR028C DAP2 SGDID:S0001070, Chr VIII from 167426-164970, reverse complement, Verified ORF	2	59	0.029304
gi|29605	56114	YHR030C SLT2 SGDID:S0001072, Chr VIII from 170336-168882, reverse complement, Verified ORF	4	179	0.127835
gi|29681	64680	YHR037W PUT2 SGDID:S0001079, Chr VIII from 181969-183696, Verified ORF	19	898	0.376736
gi|29697	72187	YHR039C MSC7 SGDID:S0001081, Chr VIII from 186801-184867, reverse complement, Verified ORF	13	514	0.246512
gi|29709	12705	YHR039C-A VMA10 SGDID:S0002100, Chr VIII from 187671-187669,187506-187165, reverse complement, Verified ORF	2	65	0.182609
gi|29725	76952	YHR042W NCP1 SGDID:S0001084, Chr VIII from 190535-192610, Verified ORF	28	1514	0.641618
gi|29744	27254	YHR044C DOG1 SGDID:S0001086, Chr VIII from 194800-194060, reverse complement, Verified ORF	2	83	0.0850202
gi|29767	97830	YHR047C AAP1' SGDID:S0001089, Chr VIII from 201302-198732, reverse complement, Verified ORF	29	1601	0.425904
gi|29796	27379	YHR049W FSH1 SGDID:S0001091, Chr VIII from 206454-207185, Verified ORF	4	149	0.25
gi|29815	17388	YHR051W COX6 SGDID:S0001093, Chr VIII from 209698-210144, Verified ORF	3	81	0.281879
gi|29819	42561	YHR052W CIC1 SGDID:S0001094, Chr VIII from 210841-211971, Verified ORF	11	496	0.267905
gi|29899	43307	YHR063C PAN5 SGDID:S0001105, Chr VIII from 225170-224031, reverse complement, Verified ORF	10	310	0.302632
gi|29910	58316	YHR064C SSZ1 SGDID:S0001106, Chr VIII from 227142-225526, reverse complement, Verified ORF	27	1542	0.679035
gi|29920	56218	YHR065C RRP3 SGDID:S0001107, Chr VIII from 229038-227533, reverse complement, Verified ORF	5	264	0.113546
gi|29945	43264	YHR068W DYS1 SGDID:S0001110, Chr VIII from 232134-233297, Verified ORF	20	1032	0.487113
gi|29953	39574	YHR069C RRP4 SGDID:S0001111, Chr VIII from 234659-233580, reverse complement, Verified ORF	3	119	0.15
gi|29968	56935	YHR070W TRM5 SGDID:S0001112, Chr VIII from 234882-236381, Verified ORF	2	92	0.064
gi|29986	84263	YHR072W ERG7 SGDID:S0001114, Chr VIII from 239099-241294, Verified ORF	4	134	0.0628415
gi|30000	6632	YHR072W-A NOP10 SGDID:S0007455, Chr VIII from 241665-241841, Verified ORF	3	101	0.542373
gi|30024	81717	YHR074W QNS1 SGDID:S0001116, Chr VIII from 246194-248338, Verified ORF	10	539	0.181818
gi|30037	45088	YHR075C PPE1 SGDID:S0001117, Chr VIII from 249642-248440, reverse complement, Verified ORF	2	76	0.0623441
gi|30045	41336	YHR076W PTC7 SGDID:S0001118, Chr VIII from 251102-252226, Verified ORF	2	106	0.0853333
gi|30053	126954	YHR077C NMD2 SGDID:S0001119, Chr VIII from 255757-255752,255638-252375, reverse complement, Verified ORF	8	263	0.0816514
gi|30193	12002	YHR087W YHR087W SGDID:S0001129, Chr VIII from 280821-281156, Uncharacterized ORF	5	293	0.607143
gi|30196	35157	YHR088W RPF1 SGDID:S0001130, Chr VIII from 281496-282383, Verified ORF	4	157	0.158784
gi|30202	21638	YHR089C GAR1 SGDID:S0001131, Chr VIII from 283299-282682, reverse complement, Verified ORF	4	172	0.199029
gi|30241	64246	YHR094C HXT1 SGDID:S0001136, Chr VIII from 292627-290915, reverse complement, Verified ORF	3	109	0.0525394
gi|30275	104911	YHR098C SFB3 SGDID:S0001140, Chr VIII from 301936-299147, reverse complement, Verified ORF	10	430	0.126882
gi|30292	435015	YHR099W TRA1 SGDID:S0001141, Chr VIII from 302763-313997, Verified ORF	37	1517	0.118558
gi|30404	37437	YHR104W GRE3 SGDID:S0001146, Chr VIII from 323411-324394, Verified ORF	13	561	0.472561
gi|30423	46753	YHR107C CDC12 SGDID:S0001149, Chr VIII from 328038-326815, reverse complement, Verified ORF	18	972	0.539216
gi|30431	64478	YHR108W GGA2 SGDID:S0001150, Chr VIII from 328305-330062, Verified ORF	12	532	0.286689
gi|30458	50071	YHR111W UBA4 SGDID:S0001153, Chr VIII from 333074-334396, Verified ORF	3	158	0.0748299
gi|30467	42590	YHR112C YHR112C SGDID:S0001154, Chr VIII from 335665-334529, reverse complement, Uncharacterized ORF	2	96	0.0738786
gi|30475	54368	YHR113W YHR113W SGDID:S0001155, Chr VIII from 336339-337811, Uncharacterized ORF	3	108	0.0835031
gi|30485	71356	YHR114W BZZ1 SGDID:S0001156, Chr VIII from 338085-339986, Verified ORF	3	132	0.0646688
gi|30509	72040	YHR117W TOM71 SGDID:S0001159, Chr VIII from 342351-344270, Verified ORF	6	267	0.135937
gi|30550	110138	YHR120W MSH1 SGDID:S0001162, Chr VIII from 349576-352455, Verified ORF	3	119	0.0447917
gi|30610	24864	YHR128W FUR1 SGDID:S0001170, Chr VIII from 362117-362767, Verified ORF	10	511	0.529954
gi|30645	50197	YHR132C ECM14 SGDID:S0001174, Chr VIII from 369796-368504, reverse complement, Verified ORF	3	161	0.116009
gi|30699	12801	YHR138C YHR138C SGDID:S0001180, Chr VIII from 377701-377357, reverse complement, Uncharacterized ORF	3	86	0.26087
gi|30702	34319	YHR139C SPS100 SGDID:S0001181, Chr VIII from 379201-378221, reverse complement, Verified ORF	2	90	0.0703364
gi|30717	12489	YHR141C RPL42B SGDID:S0001183, Chr VIII from 382753-382750,382308-381992, reverse complement, Verified ORF	6	115	0.271028
gi|30734	7939	YHR143W-A RPC10 SGDID:S0001185, Chr VIII from 387235-387447, Verified ORF	2	126	0.380282
gi|30747	51199	YHR146W CRP1 SGDID:S0001189, Chr VIII from 390302-391699, Verified ORF	7	336	0.197425
gi|30761	21986	YHR148W IMP3 SGDID:S0001191, Chr VIII from 393536-394087, Verified ORF	2	89	0.13587
gi|30863	131299	YHR158C KEL1 SGDID:S0001201, Chr VIII from 417181-413687, reverse complement, Verified ORF	7	344	0.0892704
gi|30916	31788	YHR163W SOL3 SGDID:S0001206, Chr VIII from 423632-424474, Verified ORF	7	328	0.330961
gi|30949	279898	YHR165C PRP8 SGDID:S0001208, Chr VIII from 436949-429708, reverse complement, Verified ORF	9	232	0.0501243
gi|31022	48076	YHR169W DBP8 SGDID:S0001212, Chr VIII from 442181-443476, Verified ORF	6	227	0.159722
gi|31031	59799	YHR170W NMD3 SGDID:S0001213, Chr VIII from 443828-445384, Verified ORF	6	331	0.144509
gi|31053	97276	YHR172W SPC97 SGDID:S0001215, Chr VIII from 448334-450805, Verified ORF	2	108	0.0364078
gi|31071	46942	YHR174W ENO2 SGDID:S0001217, Chr VIII from 451326-452639, Verified ORF	60	3827	0.936073
gi|31119	44983	YHR179W OYE2 SGDID:S0001222, Chr VIII from 462501-463703, Verified ORF	26	1274	0.668329
gi|31160	53908	YHR183W GND1 SGDID:S0001226, Chr VIII from 470959-472428, Verified ORF	39	2408	0.663265
gi|31220	69184	YHR188C GPI16 SGDID:S0001231, Chr VIII from 483836-482004, reverse complement, Verified ORF	2	69	0.0441899
gi|31237	52143	YHR190W ERG9 SGDID:S0001233, Chr VIII from 484844-486178, Verified ORF	14	579	0.341573
gi|31256	18698	YHR193C EGD2 SGDID:S0001236, Chr VIII from 488235-487711, reverse complement, Verified ORF	8	477	0.52
gi|31282	65573	YHR196W UTP9 SGDID:S0001239, Chr VIII from 491930-493657, Verified ORF	13	511	0.277778
gi|31293	87126	YHR197W RIX1 SGDID:S0001240, Chr VIII from 493895-496186, Verified ORF	14	656	0.222513
gi|31314	34320	YHR199C FMP34 SGDID:S0001242, Chr VIII from 498421-497489, reverse complement, Uncharacterized ORF	2	102	0.096463
gi|31324	29786	YHR200W RPN10 SGDID:S0001243, Chr VIII from 499078-499884, Verified ORF	4	243	0.193309
gi|31330	45308	YHR201C PPX1 SGDID:S0001244, Chr VIII from 501142-499949, reverse complement, Verified ORF	8	353	0.208543
gi|31350	29449	YHR203C RPS4B SGDID:S0001246, Chr VIII from 505529-505516,505246-504475, reverse complement, Verified ORF	32	1486	0.740458
gi|31356	91815	YHR204W MNL1 SGDID:S0001247, Chr VIII from 506318-508708, Verified ORF	2	88	0.0376412
gi|31408	43797	YHR208W BAT1 SGDID:S0001251, Chr VIII from 517531-518712, Verified ORF	15	883	0.411168
gi|31529	56950	YHR216W IMD2 SGDID:S0001259, Chr VIII from 554395-555966, Verified ORF	6	231	0.133588
gi|31614	81681	YIL005W EPS1 SGDID:S0001267, Chr IX from 345689-347794, Verified ORF	8	314	0.14245
gi|31704	72877	YIL014W MNT3 SGDID:S0001276, Chr IX from 326101-327993, Verified ORF	2	138	0.0618067
gi|31716	64203	YIL015W BAR1 SGDID:S0001277, Chr IX from 322340-324103, Verified ORF	5	286	0.110544
gi|31761	29994	YIL020C HIS6 SGDID:S0001282, Chr IX from 314818-314033, reverse complement, Verified ORF	3	145	0.129771
gi|31773	35674	YIL021W RPB3 SGDID:S0001283, Chr IX from 312903-313859, Verified ORF	5	282	0.250784
gi|31780	48881	YIL022W TIM44 SGDID:S0001284, Chr IX from 311163-312458, Verified ORF	15	851	0.37963
gi|31805	133553	YIL026C IRR1 SGDID:S0001288, Chr IX from 307927-304475, reverse complement, Verified ORF	7	189	0.0660295
gi|31826	15954	YIL027C KRE27 SGDID:S0001289, Chr IX from 304102-303677, reverse complement, Verified ORF	3	124	0.34507
gi|31842	152384	YIL030C SSM4 SGDID:S0001292, Chr IX from 300008-296049, reverse complement, Verified ORF	7	318	0.0742424
gi|31890	47304	YIL033C BCY1 SGDID:S0001295, Chr IX from 291668-290418, reverse complement, Verified ORF	15	644	0.455635
gi|31898	32723	YIL034C CAP2 SGDID:S0001296, Chr IX from 290088-289225, reverse complement, Verified ORF	7	279	0.375
gi|31904	44753	YIL035C CKA1 SGDID:S0001297, Chr IX from 288907-287789, reverse complement, Verified ORF	3	122	0.0965147
gi|31935	94574	YIL038C NOT3 SGDID:S0001300, Chr IX from 282651-280141, reverse complement, Verified ORF	3	148	0.0549582
gi|31959	16611	YIL040W APQ12 SGDID:S0001302, Chr IX from 277722-278138, Uncharacterized ORF	2	118	0.18705
gi|31963	36818	YIL041W GVP36 SGDID:S0001303, Chr IX from 276524-277504, Uncharacterized ORF	12	699	0.464832
gi|31978	36347	YIL043C CBR1 SGDID:S0001305, Chr IX from 275039-274071, reverse complement, Verified ORF	8	254	0.312693
gi|32069	15955	YIL051C MMF1 SGDID:S0001313, Chr IX from 258279-257842, reverse complement, Verified ORF	6	347	0.458904
gi|32077	30591	YIL053W RHR2 SGDID:S0001315, Chr IX from 255050-255865, Verified ORF	23	1095	0.672794
gi|32132	17124	YIL062C ARC15 SGDID:S0001324, Chr IX from 244459-243995, reverse complement, Verified ORF	7	261	0.658065
gi|32143	28842	YIL064W YIL064W SGDID:S0001326, Chr IX from 241940-242713, Uncharacterized ORF	2	74	0.0968992
gi|32149	17836	YIL065C FIS1 SGDID:S0001327, Chr IX from 241772-241305, reverse complement, Verified ORF	3	87	0.217949
gi|32186	93882	YIL068C SEC6 SGDID:S0001330, Chr IX from 235471-233054, reverse complement, Verified ORF	8	326	0.105459
gi|32209	30171	YIL070C MAM33 SGDID:S0001332, Chr IX from 231069-230269, reverse complement, Verified ORF	5	269	0.277154
gi|32258	51384	YIL074C SER33 SGDID:S0001336, Chr IX from 222487-221078, reverse complement, Verified ORF	6	326	0.204255
gi|32267	104623	YIL075C RPN2 SGDID:S0001337, Chr IX from 220697-217860, reverse complement, Verified ORF	37	1753	0.401691
gi|32284	41737	YIL076W SEC28 SGDID:S0001338, Chr IX from 216466-217545, Verified ORF	9	501	0.408333
gi|32298	85151	YIL078W THS1 SGDID:S0001340, Chr IX from 212496-214700, Verified ORF	39	2007	0.484354
gi|32380	41981	YIL083C YIL083C SGDID:S0001345, Chr IX from 204650-203553, reverse complement, Uncharacterized ORF	8	307	0.278689
gi|32437	84111	YIL091C YIL091C SGDID:S0001353, Chr IX from 193192-191027, reverse complement, Uncharacterized ORF	14	644	0.232687
gi|32469	40329	YIL094C LYS12 SGDID:S0001356, Chr IX from 187629-186514, reverse complement, Verified ORF	15	666	0.373656
gi|32509	18353	YIL098C FMC1 SGDID:S0001360, Chr IX from 180236-179769, reverse complement, Verified ORF	3	85	0.185897
gi|32564	78061	YIL105C SLM1 SGDID:S0001367, Chr IX from 169638-167578, reverse complement, Uncharacterized ORF	9	424	0.199418
gi|32579	36259	YIL106W MOB1 SGDID:S0001368, Chr IX from 166412-166431,166517-167441, Verified ORF	2	63	0.0698413
gi|32601	78163	YIL108W YIL108W SGDID:S0001370, Chr IX from 160884-162974, Uncharacterized ORF	4	184	0.0860832
gi|32614	104367	YIL109C SEC24 SGDID:S0001371, Chr IX from 160162-157382, reverse complement, Verified ORF	18	947	0.249191
gi|32631	42717	YIL110W YIL110W SGDID:S0001372, Chr IX from 156042-157175, Uncharacterized ORF	5	211	0.169312
gi|32674	159153	YIL115C NUP159 SGDID:S0001377, Chr IX from 148706-144324, reverse complement, Verified ORF	18	888	0.182752
gi|32704	43132	YIL116W HIS5 SGDID:S0001378, Chr IX from 142925-144082, Verified ORF	5	210	0.147668
gi|32719	25753	YIL118W RHO3 SGDID:S0001380, Chr IX from 139749-140444, Verified ORF	4	120	0.24569
gi|32770	33021	YIL124W AYR1 SGDID:S0001386, Chr IX from 126204-127097, Verified ORF	6	246	0.268456
gi|32776	114744	YIL125W KGD1 SGDID:S0001387, Chr IX from 122689-125733, Verified ORF	23	1026	0.312315
gi|32794	156989	YIL126W STH1 SGDID:S0001388, Chr IX from 117992-122071, Verified ORF	20	874	0.160294
gi|32823	118549	YIL128W MET18 SGDID:S0001390, Chr IX from 113806-116904, Verified ORF	12	615	0.159729
gi|32842	271398	YIL129C TAO3 SGDID:S0001391, Chr IX from 113237-106107, reverse complement, Verified ORF	2	61	0.00883467
gi|32901	53685	YIL131C FKH1 SGDID:S0001393, Chr IX from 102235-100781, reverse complement, Verified ORF	4	148	0.105155
gi|32916	22187	YIL133C RPL16A SGDID:S0001395, Chr IX from 99416-99386,99095-98527, reverse complement, Verified ORF	8	422	0.3
gi|32940	44553	YIL136W OM45 SGDID:S0001398, Chr IX from 93619-94800, Verified ORF	20	809	0.48731
gi|32948	108339	YIL137C YIL137C SGDID:S0001399, Chr IX from 92788-89948, reverse complement, Uncharacterized ORF	15	803	0.243928
gi|32965	19138	YIL138C TPM2 SGDID:S0001400, Chr IX from 89715-89230, reverse complement, Verified ORF	2	110	0.228395
gi|32975	90956	YIL140W AXL2 SGDID:S0001402, Chr IX from 85366-87837, Verified ORF	3	147	0.0582524
gi|32997	57510	YIL142W CCT2 SGDID:S0001404, Chr IX from 83302-84885, Verified ORF	21	1308	0.539773
gi|33007	95851	YIL143C SSL2 SGDID:S0001405, Chr IX from 83041-80510, reverse complement, Verified ORF	3	71	0.0438389
gi|33023	80552	YIL144W TID3 SGDID:S0001406, Chr IX from 78074-80149, Verified ORF	5	163	0.0852601
gi|33036	35238	YIL145C PAN6 SGDID:S0001407, Chr IX from 77283-76354, reverse complement, Verified ORF	2	64	0.0903226
gi|33079	195934	YIL149C MLP2 SGDID:S0001411, Chr IX from 68067-63028, reverse complement, Verified ORF	11	498	0.0803571
gi|33159	72799	YIL155C GUT2 SGDID:S0001417, Chr IX from 53708-51759, reverse complement, Verified ORF	23	948	0.390769
gi|33197	22031	YIL157C FMP35 SGDID:S0001419, Chr IX from 47542-46949, reverse complement, Uncharacterized ORF	2	103	0.116162
gi|33244	60715	YIL162W SUC2 SGDID:S0001424, Chr IX from 37385-38983, Verified ORF	8	345	0.155722
gi|33439	48659	YIR004W DJP1 SGDID:S0001443, Chr IX from 363218-364516, Verified ORF	7	320	0.191686
gi|33452	160397	YIR006C PAN1 SGDID:S0001445, Chr IX from 369905-365463, reverse complement, Verified ORF	8	391	0.0688724
gi|33492	48116	YIR008C PRI1 SGDID:S0001447, Chr IX from 374303-373074, reverse complement, Verified ORF	4	195	0.107317
gi|33521	47764	YIR012W SQT1 SGDID:S0001451, Chr IX from 378483-379778, Verified ORF	4	128	0.111111
gi|33615	18807	YIR022W SEC11 SGDID:S0001461, Chr IX from 398730-399233, Verified ORF	3	128	0.244048
gi|33653	41672	YIR026C YVH1 SGDID:S0001465, Chr IX from 405964-404870, reverse complement, Verified ORF	4	191	0.167123
gi|33735	41667	YIR034C LYS1 SGDID:S0001473, Chr IX from 420733-419612, reverse complement, Verified ORF	5	152	0.184492
gi|33759	18801	YIR037W HYR1 SGDID:S0001476, Chr IX from 423125-423616, Verified ORF	5	145	0.347561
gi|33763	26778	YIR038C GTT1 SGDID:S0001477, Chr IX from 424510-423806, reverse complement, Verified ORF	3	135	0.165957
gi|33798	23761	YJL001W PRE3 SGDID:S0003538, Chr X from 435078-435142,435259-435841, Verified ORF	7	286	0.314815
gi|33803	54152	YJL002C OST1 SGDID:S0003539, Chr X from 434566-433136, reverse complement, Verified ORF	8	359	0.249476
gi|33820	228832	YJL005W CYR1 SGDID:S0003542, Chr X from 425072-431152, Verified ORF	3	107	0.0187469
gi|33865	61965	YJL008C CCT8 SGDID:S0003545, Chr X from 421578-419872, reverse complement, Verified ORF	27	1409	0.599297
gi|33879	77958	YJL010C YJL010C SGDID:S0003547, Chr X from 419477-417477, reverse complement, Uncharacterized ORF	11	491	0.182909
gi|33892	18655	YJL011C RPC17 SGDID:S0003548, Chr X from 414685-414200, reverse complement, Verified ORF	2	95	0.135802
gi|33896	83331	YJL012C VTC4 SGDID:S0003549, Chr X from 413314-411149, reverse complement, Verified ORF	29	1243	0.365651
gi|33920	59404	YJL014W CCT3 SGDID:S0003551, Chr X from 407473-409077, Verified ORF	28	1303	0.446729
gi|33958	128218	YJL020C BBC1 SGDID:S0003557, Chr X from 402326-398853, reverse complement, Verified ORF	11	437	0.124352
gi|34010	46232	YJL026W RNR2 SGDID:S0003563, Chr X from 392320-393519, Verified ORF	24	1073	0.5275
gi|34025	95788	YJL029C VPS53 SGDID:S0003566, Chr X from 390769-388301, reverse complement, Verified ORF	3	196	0.0619684
gi|34055	87423	YJL033W HCA4 SGDID:S0003570, Chr X from 383753-386065, Verified ORF	7	320	0.142672
gi|340691	74479	YJL034W KAR2 SGDID:S0003571, Chr X from 381243-383291, Verified ORF	39	2122	0.450952
gi|34088	49143	YJL036W SNX4 SGDID:S0003573, Chr X from 378741-380012, Verified ORF	5	334	0.174528
gi|34107	192498	YJL039C NUP192 SGDID:S0003576, Chr X from 373715-368664, reverse complement, Verified ORF	25	1083	0.195368
gi|34137	86464	YJL041W NSP1 SGDID:S0003577, Chr X from 365700-365700,365819-368289, Verified ORF	2	125	0.032767
gi|34248	122662	YJL050W MTR4 SGDID:S0003586, Chr X from 342438-345659, Verified ORF	21	1013	0.25419
gi|34284	35842	YJL052W TDH1 SGDID:S0003588, Chr X from 338187-339185, Verified ORF	19	982	0.48048
gi|34308	27075	YJL055W YJL055W SGDID:S0003591, Chr X from 333273-334010, Uncharacterized ORF	5	187	0.272358
gi|34362	50393	YJL060W BNA3 SGDID:S0003596, Chr X from 323302-324636, Verified ORF	9	362	0.262921
gi|34371	82547	YJL061W NUP82 SGDID:S0003597, Chr X from 319932-322073, Verified ORF	8	474	0.152661
gi|34415	28566	YJL066C MPM1 SGDID:S0003602, Chr X from 314788-314030, reverse complement, Verified ORF	7	257	0.347826
gi|34424	34198	YJL068C YJL068C SGDID:S0003604, Chr X from 313831-312932, reverse complement, Uncharacterized ORF	2	60	0.116667
gi|34430	66725	YJL069C UTP18 SGDID:S0003605, Chr X from 312622-310838, reverse complement, Uncharacterized ORF	2	117	0.0504202
gi|34485	141421	YJL074C SMC3 SGDID:S0003610, Chr X from 302765-299073, reverse complement, Verified ORF	21	1005	0.221771
gi|34511	128568	YJL076W NET1 SGDID:S0003612, Chr X from 295161-298730, Verified ORF	3	136	0.0378151
gi|34562	134955	YJL080C SCP160 SGDID:S0003616, Chr X from 289142-285474, reverse complement, Verified ORF	75	3805	0.578087
gi|34584	55197	YJL081C ARP4 SGDID:S0003617, Chr X from 285187-283718, reverse complement, Verified ORF	5	191	0.138776
gi|34594	82939	YJL082W IML2 SGDID:S0003618, Chr X from 281101-283296, Verified ORF	5	176	0.0860656
gi|34639	71534	YJL085W EXO70 SGDID:S0003621, Chr X from 272743-274614, Verified ORF	5	274	0.116987
gi|34655	96474	YJL087C TRL1 SGDID:S0003623, Chr X from 272401-269918, reverse complement, Verified ORF	11	470	0.166667
gi|34670	38220	YJL088W ARG3 SGDID:S0003624, Chr X from 268715-269731, Verified ORF	5	262	0.19764
gi|34801	121897	YJL098W SAP185 SGDID:S0003634, Chr X from 241999-245175, Verified ORF	11	489	0.124646
gi|34846	78717	YJL101C GSH1 SGDID:S0003637, Chr X from 236273-234237, reverse complement, Verified ORF	8	233	0.131075
gi|34929	200869	YJL109C UTP10 SGDID:S0003645, Chr X from 217226-211917, reverse complement, Verified ORF	46	2142	0.318079
gi|34971	60211	YJL111W CCT7 SGDID:S0003647, Chr X from 207794-209446, Verified ORF	22	1241	0.502722
gi|34982	80439	YJL112W MDV1 SGDID:S0003648, Chr X from 205222-207366, Verified ORF	4	277	0.0853147
gi|35035	31699	YJL115W ASF1 SGDID:S0003651, Chr X from 196206-197045, Verified ORF	2	64	0.110714
gi|35048	34917	YJL117W PHO86 SGDID:S0003653, Chr X from 192451-193386, Verified ORF	5	345	0.205128
gi|35075	53445	YJL123C YJL123C SGDID:S0003659, Chr X from 189360-187924, reverse complement, Uncharacterized ORF	10	581	0.26096
gi|35088	44234	YJL125C GCD14 SGDID:S0003661, Chr X from 186598-185447, reverse complement, Verified ORF	8	314	0.263021
gi|35154	246283	YJL130C URA2 SGDID:S0003666, Chr X from 172285-165641, reverse complement, Verified ORF	123	6537	0.560271
gi|35247	44840	YJL138C TIF2 SGDID:S0003674, Chr X from 154609-153422, reverse complement, Verified ORF	35	2315	0.790404
gi|35264	25456	YJL140W RPB4 SGDID:S0003676, Chr X from 150879-151544, Verified ORF	3	59	0.13964
gi|35288	16801	YJL143W TIM17 SGDID:S0003679, Chr X from 147019-147495, Verified ORF	4	134	0.345912
gi|35295	34652	YJL145W SFH5 SGDID:S0003681, Chr X from 145078-145962, Verified ORF	6	207	0.186441
gi|35318	26916	YJL148W RPA34 SGDID:S0003684, Chr X from 140355-141056, Verified ORF	6	261	0.252137
gi|35346	59947	YJL153C INO1 SGDID:S0003689, Chr X from 135851-134250, reverse complement, Verified ORF	11	616	0.282772
gi|35356	110099	YJL154C VPS35 SGDID:S0003690, Chr X from 133853-131019, reverse complement, Verified ORF	4	117	0.0550265
gi|35482	10967	YJL166W QCR8 SGDID:S0003702, Chr X from 106427-106711, Verified ORF	2	99	0.284211
gi|35485	40800	YJL167W ERG20 SGDID:S0003703, Chr X from 105007-106065, Verified ORF	11	661	0.348442
gi|35515	43500	YJL171C YJL171C SGDID:S0003707, Chr X from 100888-99698, reverse complement, Uncharacterized ORF	4	210	0.125945
gi|35523	64785	YJL172W CPS1 SGDID:S0003708, Chr X from 97731-99461, Verified ORF	13	500	0.318891
gi|35534	13978	YJL173C RFA3 SGDID:S0003709, Chr X from 96527-96159, reverse complement, Verified ORF	3	181	0.382114
gi|35548	92984	YJL176C SWI3 SGDID:S0003712, Chr X from 94528-92051, reverse complement, Verified ORF	14	615	0.192494
gi|35563	20539	YJL177W RPL17B SGDID:S0003713, Chr X from 90784-91092,91410-91655, Verified ORF	6	406	0.324324
gi|35574	12787	YJL179W PFD1 SGDID:S0003715, Chr X from 88785-89114, Verified ORF	2	116	0.218182
gi|35599	47942	YJL183W MNN11 SGDID:S0003719, Chr X from 84066-85334, Verified ORF	4	144	0.125296
gi|35618	67609	YJL186W MNN5 SGDID:S0003722, Chr X from 80153-81913, Verified ORF	8	331	0.183986
gi|35649	14674	YJL190C RPS22A SGDID:S0003726, Chr X from 75301-74909, reverse complement, Verified ORF	14	631	0.778626
gi|35695	144186	YJL197W UBP12 SGDID:S0003733, Chr X from 63804-67568, Verified ORF	7	301	0.0876494
gi|35736	87042	YJL200C YJL200C SGDID:S0003736, Chr X from 58813-56444, reverse complement, Uncharacterized ORF	14	656	0.235443
gi|35751	68592	YJL201W ECM25 SGDID:S0003737, Chr X from 54379-56178, Verified ORF	3	83	0.07
gi|35803	231123	YJL207C YJL207C SGDID:S0003743, Chr X from 47433-41389, reverse complement, Uncharacterized ORF	8	278	0.0516129
gi|35838	37528	YJL208C NUC1 SGDID:S0003744, Chr X from 41183-40194, reverse complement, Verified ORF	4	96	0.187879
gi|35914	22010	YJL217W YJL217W SGDID:S0003753, Chr X from 23133-23729, Uncharacterized ORF	8	462	0.512563
gi|36033	66969	YJR002W MPP10 SGDID:S0003762, Chr X from 438779-440560, Verified ORF	12	565	0.208754
gi|36044	62574	YJR003C YJR003C SGDID:S0003763, Chr X from 442527-440908, reverse complement, Uncharacterized ORF	4	116	0.0796296
gi|36069	80745	YJR005W APL1 SGDID:S0003765, Chr X from 445837-447939, Verified ORF	4	161	0.0684736
gi|36092	34981	YJR007W SUI2 SGDID:S0003767, Chr X from 450934-451848, Verified ORF	8	469	0.377049
gi|36106	35938	YJR009C TDH2 SGDID:S0003769, Chr X from 454595-453597, reverse complement, Verified ORF	10	671	0.336336
gi|36113	10983	YJR010C-A SPC1 SGDID:S0003770, Chr X from 458275-457991, reverse complement, Verified ORF	3	95	0.221053
gi|36116	57746	YJR010W MET3 SGDID:S0003771, Chr X from 456153-457688, Verified ORF	6	239	0.201172
gi|36145	22766	YJR014W YJR014W SGDID:S0003775, Chr X from 461743-462339, Uncharacterized ORF	2	141	0.211055
gi|36160	63391	YJR016C ILV3 SGDID:S0003777, Chr X from 466122-464365, reverse complement, Verified ORF	23	1302	0.510239
gi|36171	19507	YJR017C ESS1 SGDID:S0003778, Chr X from 466947-466435, reverse complement, Verified ORF	2	93	0.192982
gi|36307	160250	YJR031C GEA1 SGDID:S0003792, Chr X from 490726-486500, reverse complement, Verified ORF	4	131	0.0326473
gi|36445	136286	YJR041C URB2 SGDID:S0003802, Chr X from 513677-510153, reverse complement, Verified ORF	13	572	0.118298
gi|36466	85528	YJR042W NUP85 SGDID:S0003803, Chr X from 513969-516203, Verified ORF	11	522	0.218792
gi|36491	70585	YJR045C SSC1 SGDID:S0003806, Chr X from 521516-519552, reverse complement, Verified ORF	50	2930	0.630534
gi|36519	12345	YJR048W CYC1 SGDID:S0003809, Chr X from 526249-526578, Verified ORF	7	334	0.427273
gi|36612	39421	YJR060W CBF1 SGDID:S0003821, Chr X from 548673-549728, Verified ORF	2	148	0.09375
gi|36649	62388	YJR064W CCT5 SGDID:S0003825, Chr X from 555828-557516, Verified ORF	16	682	0.316163
gi|36660	49796	YJR065C ARP3 SGDID:S0003826, Chr X from 559072-557723, reverse complement, Verified ORF	14	712	0.431111
gi|36716	40002	YJR068W RFC2 SGDID:S0003829, Chr X from 567557-568618, Verified ORF	4	142	0.141243
gi|36723	22136	YJR069C HAM1 SGDID:S0003830, Chr X from 569313-568720, reverse complement, Verified ORF	8	299	0.540404
gi|36728	36313	YJR070C LIA1 SGDID:S0003831, Chr X from 570512-569535, reverse complement, Verified ORF	15	745	0.564417
gi|36739	43509	YJR072C NPA3 SGDID:S0003833, Chr X from 572038-570881, reverse complement, Verified ORF	4	226	0.121762
gi|36757	46325	YJR075W HOC1 SGDID:S0003836, Chr X from 573895-575085, Verified ORF	3	123	0.0982368
gi|36765	47790	YJR076C CDC11 SGDID:S0003837, Chr X from 576515-575268, reverse complement, Verified ORF	6	317	0.235577
gi|36773	32962	YJR077C MIR1 SGDID:S0003838, Chr X from 578104-577169, reverse complement, Verified ORF	20	1225	0.788462
gi|36810	49964	YJR084W CSN12 SGDID:S0003844, Chr X from 583647-584918, Verified ORF	2	98	0.0566038
gi|36819	11243	YJR085C YJR085C SGDID:S0003845, Chr X from 585351-585034, reverse complement, Uncharacterized ORF	4	268	0.632075
gi|36828	34062	YJR088C YJR088C SGDID:S0003848, Chr X from 587287-586409, reverse complement, Uncharacterized ORF	9	488	0.337884
gi|36918	35755	YJR093C FIP1 SGDID:S0003853, Chr X from 604120-603137, reverse complement, Verified ORF	2	151	0.0914634
gi|36933	10369	YJR094W-A RPL43B SGDID:S0003855, Chr X from 608222-608223,608499-608775, Verified ORF	4	303	0.365591
gi|36943	32666	YJR096W YJR096W SGDID:S0003857, Chr X from 611112-611960, Uncharacterized ORF	3	112	0.127208
gi|36977	30319	YJR101W RSM26 SGDID:S0003862, Chr X from 618148-618948, Verified ORF	2	64	0.0898876
gi|36983	23771	YJR102C VPS25 SGDID:S0003863, Chr X from 619679-619071, reverse complement, Verified ORF	2	70	0.152709
gi|36988	63472	YJR103W URA8 SGDID:S0003864, Chr X from 620668-622362, Verified ORF	9	314	0.20885
gi|36999	15959	YJR104C SOD1 SGDID:S0003865, Chr X from 622927-622463, reverse complement, Verified ORF	10	428	0.703226
gi|37003	36521	YJR105W ADO1 SGDID:S0003866, Chr X from 623494-624516, Verified ORF	14	696	0.571848
gi|37035	124465	YJR109C CPA2 SGDID:S0003870, Chr X from 632856-629500, reverse complement, Verified ORF	49	2563	0.504915
gi|37068	32359	YJR111C YJR111C SGDID:S0003872, Chr X from 636621-635770, reverse complement, Uncharacterized ORF	2	116	0.0950704
gi|37082	27970	YJR113C RSM7 SGDID:S0003874, Chr X from 638890-638147, reverse complement, Verified ORF	4	166	0.21371
gi|37102	52461	YJR117W STE24 SGDID:S0003878, Chr X from 641922-643283, Verified ORF	9	371	0.204846
gi|37133	54817	YJR121W ATP2 SGDID:S0003882, Chr X from 647522-649057, Verified ORF	31	1983	0.685547
gi|37153	25080	YJR123W RPS5 SGDID:S0003884, Chr X from 651816-652493, Verified ORF	17	947	0.557522
gi|37167	45064	YJR125C ENT3 SGDID:S0003886, Chr X from 655878-654652, reverse complement, Verified ORF	7	277	0.205379
gi|37237	63302	YJR131W MNS1 SGDID:S0003892, Chr X from 667559-669208, Verified ORF	7	225	0.196364
gi|37248	121047	YJR132W NMD5 SGDID:S0003893, Chr X from 669437-672583, Verified ORF	9	431	0.102955
gi|37267	23770	YJR133W XPT1 SGDID:S0003894, Chr X from 672906-673535, Verified ORF	3	99	0.2
gi|37272	81236	YJR134C SGM1 SGDID:S0003895, Chr X from 675767-673644, reverse complement, Verified ORF	3	83	0.0480226
gi|37290	9986	YJR135W-A TIM8 SGDID:S0007348, Chr X from 676886-677149, Verified ORF	3	168	0.431818
gi|37302	161519	YJR137C ECM17 SGDID:S0003898, Chr X from 683200-678872, reverse complement, Verified ORF	34	1511	0.355509
gi|37356	38478	YJR139C HOM6 SGDID:S0003900, Chr X from 690439-689360, reverse complement, Verified ORF	21	1059	0.75
gi|37408	88537	YJR143C PMT4 SGDID:S0003904, Chr X from 700529-698241, reverse complement, Verified ORF	2	63	0.0288336
gi|37422	30471	YJR144W MGM101 SGDID:S0003905, Chr X from 700797-701606, Verified ORF	3	102	0.137037
gi|37444	41940	YJR148W BAT2 SGDID:S0003909, Chr X from 705659-706789, Verified ORF	8	243	0.318302
gi|37573	23274	YKL001C MET14 SGDID:S0001484, Chr XI from 439028-438420, reverse complement, Verified ORF	2	94	0.137931
gi|37578	26274	YKL002W DID4 SGDID:S0001485, Chr XI from 437421-437480,437549-438187, Verified ORF	2	62	0.0987124
gi|37583	15011	YKL003C MRP17 SGDID:S0001486, Chr XI from 437135-436740, reverse complement, Verified ORF	2	92	0.174242
gi|37609	15215	YKL006W RPL14A SGDID:S0001489, Chr XI from 431549-431677,432076-432363, Verified ORF	16	648	0.705036
gi|37613	30795	YKL007W CAP1 SGDID:S0001490, Chr XI from 428945-429751, Verified ORF	8	236	0.289963
gi|37619	49188	YKL008C LAC1 SGDID:S0001491, Chr XI from 428194-426938, reverse complement, Verified ORF	2	73	0.0787589
gi|37627	27155	YKL009W MRT4 SGDID:S0001492, Chr XI from 425885-426595, Verified ORF	5	198	0.303797
gi|37632	169049	YKL010C UFD4 SGDID:S0001493, Chr XI from 425518-421067, reverse complement, Verified ORF	9	378	0.0889488
gi|37665	69080	YKL012W PRP40 SGDID:S0001495, Chr XI from 417953-419704, Verified ORF	3	107	0.0496575
gi|37676	19903	YKL013C ARC19 SGDID:S0001496, Chr XI from 417666-417151, reverse complement, Verified ORF	7	326	0.627907
gi|37680	204014	YKL014C URB1 SGDID:S0001497, Chr XI from 416556-411262, reverse complement, Verified ORF	32	1463	0.232861
gi|37729	19797	YKL016C ATP7 SGDID:S0001499, Chr XI from 407632-407108, reverse complement, Verified ORF	6	305	0.468571
gi|37749	37554	YKL018W SWD2 SGDID:S0001501, Chr XI from 403745-404734, Verified ORF	2	75	0.069697
gi|37814	23147	YKL024C URA6 SGDID:S0001507, Chr XI from 392783-392169, reverse complement, Verified ORF	6	221	0.326829
gi|37836	50520	YKL027W YKL027W SGDID:S0001510, Chr XI from 387205-388548, Uncharacterized ORF	8	389	0.225446
gi|37845	54937	YKL028W TFA1 SGDID:S0001511, Chr XI from 385401-386849, Verified ORF	5	197	0.0973085
gi|37855	74843	YKL029C MAE1 SGDID:S0001512, Chr XI from 384368-382359, reverse complement, Verified ORF	13	521	0.252239
gi|37888	120068	YKL033W FMP47 SGDID:S0001516, Chr XI from 375099-378215, Uncharacterized ORF	3	160	0.0375361
gi|37907	26382	YKL033W-A YKL033W-A SGDID:S0007242, Chr XI from 374148-374858, Uncharacterized ORF	3	141	0.139241
gi|37926	56181	YKL035W UGP1 SGDID:S0001518, Chr XI from 369534-371033, Verified ORF	14	843	0.318
gi|37974	29327	YKL040C NFU1 SGDID:S0001523, Chr XI from 361472-360702, reverse complement, Verified ORF	6	260	0.338521
gi|38107	18786	YKL056C YKL056C SGDID:S0001539, Chr XI from 334560-334057, reverse complement, Uncharacterized ORF	11	579	0.47619
gi|38111	121398	YKL057C NUP120 SGDID:S0001540, Chr XI from 333614-330501, reverse complement, Verified ORF	10	432	0.131985
gi|38143	39881	YKL060C FBA1 SGDID:S0001543, Chr XI from 327132-326053, reverse complement, Verified ORF	25	1544	0.7
gi|38187	23527	YKL065C YET1 SGDID:S0001548, Chr XI from 316702-316082, reverse complement, Uncharacterized ORF	3	116	0.231884
gi|38196	17213	YKL067W YNK1 SGDID:S0001550, Chr XI from 314457-314918, Verified ORF	9	469	0.538961
gi|38200	100213	YKL068W NUP100 SGDID:S0001551, Chr XI from 309844-312723, Verified ORF	3	131	0.0416667
gi|38249	99681	YKL073W LHS1 SGDID:S0001556, Chr XI from 296075-298720, Verified ORF	23	1223	0.373016
gi|38265	60878	YKL074C MUD2 SGDID:S0001557, Chr XI from 295838-294255, reverse complement, Verified ORF	2	94	0.0587121
gi|38296	83402	YKL078W DHR2 SGDID:S0001561, Chr XI from 288490-290697, Verified ORF	5	244	0.0978261
gi|38310	74096	YKL079W SMY1 SGDID:S0001562, Chr XI from 286248-288218, Verified ORF	5	207	0.0882801
gi|38322	44218	YKL080W VMA5 SGDID:S0001563, Chr XI from 284675-285853, Verified ORF	19	1067	0.541985
gi|38330	46605	YKL081W TEF4 SGDID:S0001564, Chr XI from 282536-282740,283067-284100, Verified ORF	31	1522	0.624697
gi|38355	35685	YKL085W MDH1 SGDID:S0001568, Chr XI from 278768-279772, Verified ORF	17	842	0.647761
gi|38409	127268	YKL092C BUD2 SGDID:S0001575, Chr XI from 269104-265790, reverse complement, Verified ORF	3	89	0.0280543
gi|38436	35768	YKL094W YJU3 SGDID:S0001577, Chr XI from 262994-263935, Verified ORF	2	59	0.10828
gi|38451	24254	YKL096W CWP1 SGDID:S0001579, Chr XI from 260777-261496, Verified ORF	2	126	0.104167
gi|38519	57342	YKL103C LAP4 SGDID:S0001586, Chr XI from 247328-245784, reverse complement, Verified ORF	9	399	0.215534
gi|38529	80909	YKL104C GFA1 SGDID:S0001587, Chr XI from 245019-242866, reverse complement, Verified ORF	26	1465	0.426184
gi|38564	52219	YKL106W AAT1 SGDID:S0001589, Chr XI from 237182-238537, Verified ORF	7	240	0.152655
gi|38600	35642	YKL110C KTI12 SGDID:S0001593, Chr XI from 229526-228585, reverse complement, Verified ORF	4	130	0.156051
gi|38610	81874	YKL112W ABF1 SGDID:S0001595, Chr XI from 226216-228411, Verified ORF	5	126	0.0724044
gi|38624	43651	YKL113C RAD27 SGDID:S0001596, Chr XI from 225521-224373, reverse complement, Verified ORF	2	78	0.0704961
gi|38632	41698	YKL114C APN1 SGDID:S0001597, Chr XI from 224101-222998, reverse complement, Verified ORF	4	208	0.13587
gi|38654	24123	YKL117W SBA1 SGDID:S0001600, Chr XI from 219970-220620, Verified ORF	3	113	0.0921659
gi|38667	35302	YKL120W OAC1 SGDID:S0001603, Chr XI from 216990-217964, Verified ORF	8	352	0.310769
gi|38690	18414	YKL122C SRP21 SGDID:S0001605, Chr XI from 212644-212141, reverse complement, Verified ORF	3	124	0.244048
gi|38721	76717	YKL126W YPK1 SGDID:S0001609, Chr XI from 205353-207395, Verified ORF	12	614	0.217327
gi|38734	63471	YKL127W PGM1 SGDID:S0001610, Chr XI from 203187-204899, Verified ORF	10	519	0.243433
gi|38745	33983	YKL128C PMU1 SGDID:S0001611, Chr XI from 201417-200530, reverse complement, Verified ORF	4	158	0.168919
gi|38751	142989	YKL129C MYO3 SGDID:S0001612, Chr XI from 200165-196350, reverse complement, Verified ORF	5	220	0.0487421
gi|38774	28462	YKL130C SHE2 SGDID:S0001613, Chr XI from 196029-195289, reverse complement, Verified ORF	2	99	0.165992
gi|38802	88967	YKL134C OCT1 SGDID:S0001617, Chr XI from 191443-189131, reverse complement, Verified ORF	4	188	0.0661479
gi|38816	82615	YKL135C APL2 SGDID:S0001618, Chr XI from 188647-186467, reverse complement, Verified ORF	12	521	0.180193
gi|38870	25082	YKL142W MRP8 SGDID:S0001625, Chr XI from 178520-179179, Verified ORF	6	271	0.4
gi|38889	52293	YKL145W RPT1 SGDID:S0001628, Chr XI from 174218-175621, Verified ORF	9	305	0.181624
gi|38918	70812	YKL148C SDH1 SGDID:S0001631, Chr XI from 171134-169212, reverse complement, Verified ORF	6	350	0.120125
gi|38938	34174	YKL150W MCR1 SGDID:S0001633, Chr XI from 166549-167457, Verified ORF	10	440	0.392739
gi|38952	27592	YKL152C GPM1 SGDID:S0001635, Chr XI from 164390-163647, reverse complement, Verified ORF	26	1474	0.834677
gi|38985	105917	YKL157W APE2 SGDID:S0001640, Chr XI from 154996-155276,155660-158186, Verified ORF	36	1960	0.491453
gi|39044	105911	YKL165C MCD4 SGDID:S0001648, Chr XI from 140696-137937, reverse complement, Verified ORF	3	89	0.0347826
gi|39064	46176	YKL166C TPK3 SGDID:S0001649, Chr XI from 135710-134514, reverse complement, Verified ORF	4	154	0.100251
gi|39072	16067	YKL167C MRP49 SGDID:S0001650, Chr XI from 134139-133726, reverse complement, Verified ORF	3	75	0.311594
gi|39115	49704	YKL172W EBP2 SGDID:S0001655, Chr XI from 125764-127047, Verified ORF	4	152	0.0841121
gi|39124	114482	YKL173W SNU114 SGDID:S0001656, Chr XI from 122522-125548, Verified ORF	5	239	0.0713578
gi|39191	77524	YKL179C COY1 SGDID:S0001662, Chr XI from 112508-110469, reverse complement, Verified ORF	3	180	0.0529412
gi|39209	47474	YKL181W PRS1 SGDID:S0001664, Chr XI from 107321-108604, Verified ORF	7	375	0.179907
gi|39218	229403	YKL182W FAS1 SGDID:S0001665, Chr XI from 100676-106831, Verified ORF	114	5955	0.567739
gi|39331	60194	YKL191W DPH2 SGDID:S0001674, Chr XI from 81040-82644, Verified ORF	3	184	0.0990654
gi|39341	13991	YKL192C ACP1 SGDID:S0001675, Chr XI from 80542-80165, reverse complement, Verified ORF	3	140	0.301587
gi|39345	38921	YKL193C SDS22 SGDID:S0001676, Chr XI from 79887-78871, reverse complement, Verified ORF	10	522	0.486726
gi|39369	22863	YKL196C YKT6 SGDID:S0001679, Chr XI from 75539-74937, reverse complement, Verified ORF	11	440	0.59204
gi|39431	283157	YKL203C TOR2 SGDID:S0001686, Chr XI from 63360-55936, reverse complement, Verified ORF	4	232	0.0218182
gi|39486	127822	YKL205W LOS1 SGDID:S0001688, Chr XI from 50052-53354, Verified ORF	6	236	0.0699364
gi|39506	30948	YKL206C YKL206C SGDID:S0001689, Chr XI from 49810-49007, reverse complement, Uncharacterized ORF	3	120	0.11194
gi|39547	114765	YKL210W UBA1 SGDID:S0001693, Chr XI from 39164-42238, Verified ORF	36	1947	0.459512
gi|39566	53969	YKL211C TRP3 SGDID:S0001694, Chr XI from 38154-36700, reverse complement, Verified ORF	15	596	0.470103
gi|39576	71308	YKL212W SAC1 SGDID:S0001695, Chr XI from 34544-36415, Verified ORF	23	1272	0.447115
gi|39588	79912	YKL213C DOA1 SGDID:S0001696, Chr XI from 34108-31961, reverse complement, Verified ORF	14	760	0.244413
gi|39601	23820	YKL214C YRA2 SGDID:S0001697, Chr XI from 31694-31083, reverse complement, Verified ORF	2	83	0.127451
gi|39606	141139	YKL215C YKL215C SGDID:S0001698, Chr XI from 30688-26828, reverse complement, Uncharacterized ORF	8	326	0.0808081
gi|39629	34950	YKL216W URA1 SGDID:S0001699, Chr XI from 25216-26160, Verified ORF	10	509	0.403175
gi|39648	35048	YKL218C SRY1 SGDID:S0001701, Chr XI from 18339-17359, reverse complement, Verified ORF	2	71	0.107034
gi|39708	78802	YKR001C VPS1 SGDID:S0001709, Chr XI from 442365-440251, reverse complement, Verified ORF	35	1670	0.539007
gi|39721	64968	YKR002W PAP1 SGDID:S0001710, Chr XI from 442875-444581, Verified ORF	6	361	0.14587
gi|39758	30424	YKR006C MRPL13 SGDID:S0001714, Chr XI from 450860-450066, reverse complement, Verified ORF	4	211	0.181132
gi|39769	72401	YKR008W RSC4 SGDID:S0001716, Chr XI from 451844-453721, Verified ORF	6	202	0.123003
gi|39830	26287	YKR014C YPT52 SGDID:S0001722, Chr XI from 465714-465010, reverse complement, Verified ORF	5	281	0.27234
gi|39846	61615	YKR016W FMP13 SGDID:S0001724, Chr XI from 469360-470982, Uncharacterized ORF	15	865	0.417745
gi|39868	82101	YKR018C YKR018C SGDID:S0001726, Chr XI from 475543-473366, reverse complement, Uncharacterized ORF	8	350	0.11157
gi|39932	83769	YKR024C DBP7 SGDID:S0001732, Chr XI from 487015-484787, reverse complement, Verified ORF	3	145	0.0619112
gi|39952	34175	YKR026C GCN3 SGDID:S0001734, Chr XI from 489298-488381, reverse complement, Verified ORF	8	407	0.441176
gi|39959	89127	YKR027W FMP50 SGDID:S0001735, Chr XI from 491007-493304, Uncharacterized ORF	4	162	0.0613577
gi|39973	125613	YKR028W SAP190 SGDID:S0001736, Chr XI from 493900-497196, Verified ORF	11	384	0.120109
gi|40066	75062	YKR036C CAF4 SGDID:S0001744, Chr XI from 510323-508344, reverse complement, Verified ORF	2	65	0.0530303
gi|40084	43291	YKR038C KAE1 SGDID:S0001746, Chr XI from 512801-511641, reverse complement, Verified ORF	2	80	0.0671835
gi|40114	47576	YKR042W UTH1 SGDID:S0001750, Chr XI from 518914-520266, Verified ORF	2	90	0.0487805
gi|40123	31231	YKR043C YKR043C SGDID:S0001751, Chr XI from 521354-520539, reverse complement, Uncharacterized ORF	8	310	0.371324
gi|40143	31227	YKR046C PET10 SGDID:S0001754, Chr XI from 524716-523865, reverse complement, Uncharacterized ORF	12	515	0.528169
gi|40152	48083	YKR048C NAP1 SGDID:S0001756, Chr XI from 526282-525029, reverse complement, Verified ORF	15	775	0.456938
gi|40188	33628	YKR052C MRS4 SGDID:S0001760, Chr XI from 533106-532192, reverse complement, Verified ORF	2	139	0.114754
gi|40203	473843	YKR054C DYN1 SGDID:S0001762, Chr XI from 547567-535289, reverse complement, Verified ORF	3	101	0.0087955
gi|40279	73434	YKR056W TRM2 SGDID:S0001764, Chr XI from 549090-551009, Verified ORF	6	249	0.140625
gi|40291	9797	YKR057W RPS21A SGDID:S0001765, Chr XI from 551299-551322,551645-551884, Verified ORF	9	591	0.818182
gi|40327	37134	YKR062W TFA2 SGDID:S0001770, Chr XI from 559308-560294, Verified ORF	2	64	0.106383
gi|40365	40385	YKR066C CCP1 SGDID:S0001774, Chr XI from 566840-565755, reverse complement, Verified ORF	6	296	0.220994
gi|40373	84049	YKR067W GPT2 SGDID:S0001775, Chr XI from 567560-569791, Verified ORF	3	117	0.0537634
gi|40410	39031	YKR071C DRE2 SGDID:S0001779, Chr XI from 575622-574576, reverse complement, Verified ORF	5	225	0.183381
gi|40417	62611	YKR072C SIS2 SGDID:S0001780, Chr XI from 577765-576077, reverse complement, Verified ORF	2	72	0.0479574
gi|40431	18424	YKR074W YKR074W SGDID:S0001782, Chr XI from 578851-579318, Uncharacterized ORF	2	99	0.134615
gi|40472	97211	YKR079C TRZ1 SGDID:S0001787, Chr XI from 588947-586431, reverse complement, Uncharacterized ORF	3	100	0.0560191
gi|40494	39687	YKR081C RPF2 SGDID:S0001789, Chr XI from 592182-591148, reverse complement, Verified ORF	6	241	0.301449
gi|40501	134092	YKR082W NUP133 SGDID:S0001790, Chr XI from 592467-595940, Verified ORF	13	662	0.132988
gi|40526	68972	YKR084C HBS1 SGDID:S0001792, Chr XI from 598532-596697, reverse complement, Verified ORF	5	250	0.116013
gi|40612	40992	YKR092C SRP40 SGDID:S0001800, Chr XI from 613527-612307, reverse complement, Verified ORF	3	109	0.0712531
gi|40620	68683	YKR093W PTR2 SGDID:S0001801, Chr XI from 615372-617177, Verified ORF	3	147	0.0730897
gi|40636	218780	YKR095W MLP1 SGDID:S0001803, Chr XI from 619447-625074, Verified ORF	38	1907	0.250533
gi|40693	61515	YKR097W PCK1 SGDID:S0001805, Chr XI from 630790-632439, Verified ORF	3	152	0.0745455
gi|40825	85489	YLL001W DNM1 SGDID:S0003924, Chr XII from 147889-150162, Verified ORF	19	1022	0.296834
gi|40865	72260	YLL004W ORC3 SGDID:S0003927, Chr XII from 141072-142922, Verified ORF	4	151	0.0858995
gi|40917	84848	YLL008W DRS1 SGDID:S0003931, Chr XII from 131728-133986, Verified ORF	14	499	0.229748
gi|40943	56925	YLL011W SOF1 SGDID:S0003934, Chr XII from 127522-128991, Verified ORF	3	176	0.0795918
gi|40964	98178	YLL013C PUF3 SGDID:S0003936, Chr XII from 124713-122074, reverse complement, Verified ORF	5	126	0.05
gi|41032	63647	YLL018C DPS1 SGDID:S0003941, Chr XII from 111574-109901, reverse complement, Verified ORF	38	1819	0.607527
gi|41065	163328	YLL021W SPA2 SGDID:S0003944, Chr XII from 100946-105346, Verified ORF	11	478	0.103613
gi|41091	43516	YLL022C HIF1 SGDID:S0003945, Chr XII from 100200-99043, reverse complement, Verified ORF	3	103	0.0777202
gi|41105	69599	YLL024C SSA2 SGDID:S0003947, Chr XII from 97484-95565, reverse complement, Verified ORF	13	655	0.25625
gi|41121	102314	YLL026W HSP104 SGDID:S0003949, Chr XII from 88622-91348, Verified ORF	69	3661	0.660066
gi|41155	85783	YLL029W YLL029W SGDID:S0003952, Chr XII from 81460-83709, Uncharacterized ORF	8	268	0.138667
gi|41210	93524	YLL034C RIX7 SGDID:S0003957, Chr XII from 73145-70632, reverse complement, Verified ORF	9	369	0.153938
gi|41237	57048	YLL036C PRP19 SGDID:S0003959, Chr XII from 68255-66744, reverse complement, Verified ORF	4	207	0.111111
gi|41265	358822	YLL040C VPS13 SGDID:S0003963, Chr XII from 63644-54210, reverse complement, Verified ORF	11	466	0.0445151
gi|41319	31066	YLL041C SDH2 SGDID:S0003964, Chr XII from 53930-53130, reverse complement, Verified ORF	4	176	0.146067
gi|41346	28151	YLL045C RPL8B SGDID:S0003968, Chr XII from 48628-47858, reverse complement, Verified ORF	30	1382	0.66537
gi|41362	189898	YLL048C YBT1 SGDID:S0003971, Chr XII from 46264-41279, reverse complement, Verified ORF	10	393	0.0703971
gi|41395	15948	YLL050C COF1 SGDID:S0003973, Chr XII from 40413-40400,40220-39803, reverse complement, Verified ORF	7	405	0.611111
gi|41582	75991	YLR002C NOC3 SGDID:S0003992, Chr XII from 156333-154342, reverse complement, Verified ORF	17	853	0.301205
gi|41595	33488	YLR003C YLR003C SGDID:S0003993, Chr XII from 157729-156854, reverse complement, Uncharacterized ORF	2	132	0.0753425
gi|41611	53397	YLR005W SSL1 SGDID:S0003995, Chr XII from 160048-161433, Verified ORF	3	111	0.0822511
gi|41644	24246	YLR009W RLP24 SGDID:S0003999, Chr XII from 166536-167135, Verified ORF	2	61	0.09
gi|41697	38174	YLR017W MEU1 SGDID:S0004007, Chr XII from 177607-178620, Verified ORF	6	138	0.198225
gi|41732	28550	YLR022C YLR022C SGDID:S0004012, Chr XII from 184925-184173, reverse complement, Uncharacterized ORF	3	107	0.131474
gi|41795	46257	YLR027C AAT2 SGDID:S0004017, Chr XII from 198086-196830, reverse complement, Verified ORF	21	970	0.665871
gi|41803	65641	YLR028C ADE16 SGDID:S0004018, Chr XII from 201316-199541, reverse complement, Verified ORF	22	1316	0.493243
gi|41814	24464	YLR029C RPL15A SGDID:S0004019, Chr XII from 202591-201977, reverse complement, Verified ORF	10	458	0.380488
gi|41851	58044	YLR033W RSC58 SGDID:S0004023, Chr XII from 208762-210270, Verified ORF	4	164	0.129225
gi|41913	10010	YLR038C COX12 SGDID:S0004028, Chr XII from 225173-224922, reverse complement, Verified ORF	2	118	0.309524
gi|41947	11342	YLR043C TRX1 SGDID:S0004033, Chr XII from 232014-231703, reverse complement, Verified ORF	8	457	0.576923
gi|41950	61685	YLR044C PDC1 SGDID:S0004034, Chr XII from 234082-232391, reverse complement, Verified ORF	42	3035	0.68617
gi|41961	101198	YLR045C STU2 SGDID:S0004035, Chr XII from 237704-235038, reverse complement, Verified ORF	6	219	0.0911136
gi|42043	66491	YLR055C SPT8 SGDID:S0004045, Chr XII from 253081-251273, reverse complement, Verified ORF	7	378	0.124378
gi|42055	42931	YLR056W ERG3 SGDID:S0004046, Chr XII from 253862-254959, Verified ORF	6	297	0.221311
gi|42063	97335	YLR057W YLR057W SGDID:S0004047, Chr XII from 255307-257856, Uncharacterized ORF	5	258	0.0823529
gi|42079	52471	YLR058C SHM2 SGDID:S0004048, Chr XII from 259402-257993, reverse complement, Verified ORF	20	901	0.421277
gi|42088	31079	YLR059C REX2 SGDID:S0004049, Chr XII from 260548-259739, reverse complement, Verified ORF	2	85	0.1
gi|42094	67836	YLR060W FRS1 SGDID:S0004050, Chr XII from 260980-262767, Verified ORF	25	1287	0.39094
gi|42105	13685	YLR061W RPL22A SGDID:S0004051, Chr XII from 263195-263206,263596-263949, Verified ORF	6	389	0.672131
gi|42132	21336	YLR066W SPC3 SGDID:S0004056, Chr XII from 267170-267724, Verified ORF	4	140	0.210811
gi|42159	85090	YLR069C MEF1 SGDID:S0004059, Chr XII from 273916-271631, reverse complement, Verified ORF	12	488	0.221785
gi|42218	18620	YLR074C BUD20 SGDID:S0004064, Chr XII from 282457-281957, reverse complement, Verified ORF	2	117	0.137725
gi|42222	25573	YLR075W RPL10 SGDID:S0004065, Chr XII from 282928-283593, Verified ORF	23	983	0.693694
gi|42231	67275	YLR077W FMP25 SGDID:S0004067, Chr XII from 283873-285624, Uncharacterized ORF	3	236	0.0787671
gi|42242	27483	YLR078C BOS1 SGDID:S0004068, Chr XII from 286560-286558,286468-285737, reverse complement, Verified ORF	3	144	0.195918
gi|42282	76484	YLR083C EMP70 SGDID:S0004073, Chr XII from 296095-294092, reverse complement, Verified ORF	4	129	0.0763473
gi|42414	66722	YLR089C ALT1 SGDID:S0004079, Chr XII from 320016-318238, reverse complement, Uncharacterized ORF	5	180	0.116358
gi|42472	94072	YLR095C IOC2 SGDID:S0004085, Chr XII from 332116-329678, reverse complement, Verified ORF	3	102	0.0442804
gi|42538	39757	YLR100W ERG27 SGDID:S0004090, Chr XII from 341811-342854, Verified ORF	12	545	0.422414
gi|42579	561182	YLR106C MDN1 SGDID:S0004096, Chr XII from 363739-349007, reverse complement, Verified ORF	127	6016	0.300143
gi|42680	19274	YLR109W AHP1 SGDID:S0004099, Chr XII from 368782-369312, Verified ORF	12	759	0.751412
gi|42695	49170	YLR113W HOG1 SGDID:S0004103, Chr XII from 371621-372928, Verified ORF	6	241	0.155963
gi|42704	86715	YLR114C YLR114C SGDID:S0004104, Chr XII from 377239-374945, reverse complement, Uncharacterized ORF	8	321	0.122876
gi|42718	96764	YLR115W CFT2 SGDID:S0004105, Chr XII from 377986-380565, Verified ORF	5	186	0.072093
gi|42766	60201	YLR120C YPS1 SGDID:S0004110, Chr XII from 388221-386512, reverse complement, Verified ORF	2	66	0.0210526
gi|42831	107017	YLR129W DIP2 SGDID:S0004119, Chr XII from 399658-402489, Verified ORF	14	599	0.192797
gi|42877	66618	YLR133W CKI1 SGDID:S0004123, Chr XII from 408446-410194, Verified ORF	3	122	0.0600343
gi|42888	62101	YLR134W PDC5 SGDID:S0004124, Chr XII from 410724-412415, Verified ORF	2	60	0.070922
gi|42990	88803	YLR144C ACF2 SGDID:S0004134, Chr XII from 432017-429678, reverse complement, Verified ORF	12	517	0.189744
gi|43052	29977	YLR150W STM1 SGDID:S0004140, Chr XII from 440468-441289, Verified ORF	15	850	0.532847
gi|43076	75787	YLR153C ACS2 SGDID:S0004143, Chr XII from 447576-445525, reverse complement, Verified ORF	25	1160	0.482456
gi|43208	51109	YLR163C MAS1 SGDID:S0004153, Chr XII from 493256-491868, reverse complement, Verified ORF	4	192	0.12959
gi|43229	100508	YLR166C SEC10 SGDID:S0004156, Chr XII from 498046-495431, reverse complement, Verified ORF	6	259	0.110092
gi|43245	17433	YLR167W RPS31 SGDID:S0004157, Chr XII from 498949-499407, Verified ORF	10	431	0.529412
gi|43265	34111	YLR172C DPH5 SGDID:S0004162, Chr XII from 502164-501262, reverse complement, Verified ORF	4	169	0.225914
gi|43284	46590	YLR174W IDP2 SGDID:S0004164, Chr XII from 504593-505831, Verified ORF	11	466	0.280872
gi|43292	55184	YLR175W CBF5 SGDID:S0004165, Chr XII from 506136-507587, Verified ORF	23	1067	0.464876
gi|43329	24456	YLR178C TFS1 SGDID:S0004168, Chr XII from 513823-513164, reverse complement, Verified ORF	4	195	0.25
gi|43334	22251	YLR179C YLR179C SGDID:S0004169, Chr XII from 514715-514110, reverse complement, Uncharacterized ORF	4	271	0.311881
gi|43339	42077	YLR180W SAM1 SGDID:S0004170, Chr XII from 515264-516412, Verified ORF	6	231	0.221932
gi|43354	90846	YLR182W SWI6 SGDID:S0004172, Chr XII from 517942-520353, Verified ORF	6	328	0.126866
gi|43382	10072	YLR185W RPL37A SGDID:S0004175, Chr XII from 522665-522671,523031-523290, Verified ORF	4	125	0.337079
gi|43385	28220	YLR186W EMG1 SGDID:S0004176, Chr XII from 523634-524392, Verified ORF	5	211	0.217391
gi|43462	29546	YLR192C HCR1 SGDID:S0004182, Chr XII from 539591-538794, reverse complement, Verified ORF	5	216	0.221805
gi|43478	53146	YLR195C NMT1 SGDID:S0004185, Chr XII from 543306-541939, reverse complement, Verified ORF	8	373	0.221491
gi|43487	63992	YLR196W PWP1 SGDID:S0004186, Chr XII from 543970-545700, Verified ORF	16	730	0.317158
gi|43498	57057	YLR197W SIK1 SGDID:S0004187, Chr XII from 546099-547613, Verified ORF	34	2012	0.641584
gi|43517	13333	YLR200W YKE2 SGDID:S0004190, Chr XII from 549014-549358, Verified ORF	4	195	0.513043
gi|43529	51076	YLR203C MSS51 SGDID:S0004193, Chr XII from 551962-550652, reverse complement, Verified ORF	9	356	0.258581
gi|43548	71878	YLR206W ENT2 SGDID:S0004196, Chr XII from 554580-556421, Verified ORF	4	171	0.0716612
gi|43560	95820	YLR207W HRD3 SGDID:S0004197, Chr XII from 556790-559291, Verified ORF	5	173	0.0767386
gi|43575	33194	YLR208W SEC13 SGDID:S0004198, Chr XII from 559553-560446, Verified ORF	12	497	0.399329
gi|43581	34018	YLR209C PNP1 SGDID:S0004199, Chr XII from 561734-560799, reverse complement, Verified ORF	2	100	0.0961538
gi|43602	52766	YLR212C TUB4 SGDID:S0004202, Chr XII from 566283-564862, reverse complement, Verified ORF	4	218	0.172996
gi|43620	79772	YLR214W FRE1 SGDID:S0004204, Chr XII from 568569-570629, Verified ORF	17	734	0.270742
gi|43633	42054	YLR215C CDC123 SGDID:S0004205, Chr XII from 571860-570778, reverse complement, Uncharacterized ORF	2	76	0.0554017
gi|43641	42444	YLR216C CPR6 SGDID:S0004206, Chr XII from 573213-572098, reverse complement, Verified ORF	9	385	0.217742
gi|43677	24641	YLR221C RSA3 SGDID:S0004211, Chr XII from 579026-578364, reverse complement, Verified ORF	2	69	0.144796
gi|43682	91716	YLR222C UTP13 SGDID:S0004212, Chr XII from 581773-579320, reverse complement, Verified ORF	6	305	0.096577
gi|43728	46793	YLR225C YLR225C SGDID:S0004215, Chr XII from 588920-587697, reverse complement, Uncharacterized ORF	3	126	0.117647
gi|43736	46205	YLR226W BUR2 SGDID:S0004216, Chr XII from 589356-590543, Verified ORF	2	75	0.0757576
gi|43809	21708	YLR229C CDC42 SGDID:S0004219, Chr XII from 604789-604214, reverse complement, Verified ORF	2	64	0.145833
gi|43817	51399	YLR231C BNA5 SGDID:S0004221, Chr XII from 607121-605760, reverse complement, Verified ORF	8	393	0.237885
gi|43932	44144	YLR244C MAP1 SGDID:S0004234, Chr XII from 626333-625170, reverse complement, Verified ORF	7	299	0.237113
gi|43940	16039	YLR245C CDD1 SGDID:S0004235, Chr XII from 626932-626504, reverse complement, Verified ORF	2	60	0.216783
gi|43978	68305	YLR248W RCK2 SGDID:S0004238, Chr XII from 634254-636086, Verified ORF	8	379	0.180033
gi|43990	116727	YLR249W YEF3 SGDID:S0004239, Chr XII from 636782-639916, Verified ORF	78	4394	0.642105
gi|44009	27273	YLR250W SSP120 SGDID:S0004240, Chr XII from 640319-641023, Verified ORF	4	175	0.225532
gi|44077	36034	YLR257W YLR257W SGDID:S0004247, Chr XII from 658828-659793, Uncharacterized ORF	4	223	0.180124
gi|44084	80428	YLR258W GSY2 SGDID:S0004248, Chr XII from 660718-662835, Verified ORF	9	351	0.157224
gi|44097	60999	YLR259C HSP60 SGDID:S0004249, Chr XII from 665004-663286, reverse complement, Verified ORF	42	2366	0.560209
gi|44183	25156	YLR268W SEC22 SGDID:S0004258, Chr XII from 680202-680846, Verified ORF	2	96	0.0790698
gi|44191	40972	YLR270W DCS1 SGDID:S0004260, Chr XII from 681188-682240, Verified ORF	9	340	0.324786
gi|44204	134194	YLR272C YCS4 SGDID:S0004262, Chr XII from 687204-683674, reverse complement, Verified ORF	3	115	0.0280374
gi|44237	86870	YLR274W CDC46 SGDID:S0004264, Chr XII from 691557-693884, Verified ORF	7	285	0.132732
gi|44254	68302	YLR276C DBP9 SGDID:S0004266, Chr XII from 696832-695048, reverse complement, Verified ORF	13	479	0.213445
gi|44265	88188	YLR277C YSH1 SGDID:S0004267, Chr XII from 699497-697158, reverse complement, Verified ORF	3	111	0.0423077
gi|44351	41187	YLR287C YLR287C SGDID:S0004277, Chr XII from 712060-710993, reverse complement, Uncharacterized ORF	2	93	0.0983146
gi|44358	7114	YLR287C-A RPS30A SGDID:S0004278, Chr XII from 713160-713158,712727-712539, reverse complement, Verified ORF	7	253	0.546875
gi|44388	42714	YLR291C GCD7 SGDID:S0004282, Chr XII from 719464-718319, reverse complement, Verified ORF	9	295	0.36911
gi|44396	21764	YLR292C SEC72 SGDID:S0004283, Chr XII from 720372-719791, reverse complement, Verified ORF	3	90	0.216495
gi|44401	24966	YLR293C GSP1 SGDID:S0004284, Chr XII from 721432-720773, reverse complement, Verified ORF	12	461	0.622727
gi|44440	51735	YLR300W EXG1 SGDID:S0004291, Chr XII from 728957-730303, Verified ORF	10	512	0.329621
gi|44449	27541	YLR301W YLR301W SGDID:S0004292, Chr XII from 730827-731561, Uncharacterized ORF	8	302	0.408163
gi|44459	48699	YLR303W MET17 SGDID:S0004294, Chr XII from 732544-733878, Verified ORF	23	1357	0.61573
gi|44468	85714	YLR304C ACO1 SGDID:S0004295, Chr XII from 737550-735214, reverse complement, Verified ORF	39	1765	0.50706
gi|44482	216068	YLR305C STT4 SGDID:S0004296, Chr XII from 743865-738163, reverse complement, Verified ORF	11	569	0.0746975
gi|44537	105333	YLR309C IMH1 SGDID:S0004300, Chr XII from 751771-749036, reverse complement, Verified ORF	8	236	0.10307
gi|44596	26120	YLR312W-A MRPL15 SGDID:S0004304, Chr XII from 759385-759412,759567-760243, Verified ORF	3	98	0.12766
gi|44614	60173	YLR314C CDC3 SGDID:S0004306, Chr XII from 764137-762575, reverse complement, Verified ORF	20	923	0.422265
gi|44655	89047	YLR319C BUD6 SGDID:S0004311, Chr XII from 771684-769318, reverse complement, Verified ORF	3	164	0.0481622
gi|44696	48918	YLR321C SFH1 SGDID:S0004313, Chr XII from 777864-776584, reverse complement, Verified ORF	2	77	0.0679157
gi|44724	8821	YLR325C RPL38 SGDID:S0004317, Chr XII from 781379-781143, reverse complement, Verified ORF	9	445	0.670886
gi|44736	46058	YLR328W NMA1 SGDID:S0004320, Chr XII from 784913-786118, Verified ORF	6	380	0.191542
gi|44749	73879	YLR330W CHS5 SGDID:S0004322, Chr XII from 787664-789679, Verified ORF	6	323	0.126488
gi|44781	77891	YLR335W NUP2 SGDID:S0004327, Chr XII from 797430-799592, Verified ORF	5	106	0.0915395
gi|44795	103074	YLR336C SGD1 SGDID:S0004328, Chr XII from 802396-799697, reverse complement, Verified ORF	7	325	0.0933333
gi|44837	33696	YLR340W RPP0 SGDID:S0004332, Chr XII from 805887-806825, Verified ORF	20	959	0.485623
gi|44853	216594	YLR342W FKS1 SGDID:S0004334, Chr XII from 809997-815627, Verified ORF	48	2564	0.320192
gi|44899	14225	YLR344W RPL26A SGDID:S0004336, Chr XII from 819312-819330,819778-820142, Verified ORF	20	677	0.765625
gi|44916	95343	YLR347C KAP95 SGDID:S0004339, Chr XII from 826412-823827, reverse complement, Verified ORF	22	1222	0.350348
gi|44949	32700	YLR351C NIT3 SGDID:S0004343, Chr XII from 830363-829488, reverse complement, Verified ORF	4	214	0.178082
gi|44982	37127	YLR354C TAL1 SGDID:S0004346, Chr XII from 837356-836349, reverse complement, Verified ORF	28	1429	0.645833
gi|44989	44512	YLR355C ILV5 SGDID:S0004347, Chr XII from 839252-838065, reverse complement, Verified ORF	27	1681	0.689394
gi|45002	102521	YLR357W RSC2 SGDID:S0004349, Chr XII from 841330-843999, Verified ORF	7	237	0.107865
gi|45023	54704	YLR359W ADE13 SGDID:S0004351, Chr XII from 844281-845729, Verified ORF	22	1008	0.530021
gi|45103	72377	YLR369W SSQ1 SGDID:S0004361, Chr XII from 859551-861524, Verified ORF	7	304	0.148936
gi|45115	20679	YLR370C ARC18 SGDID:S0004362, Chr XII from 862253-861717, reverse complement, Verified ORF	4	146	0.363128
gi|45143	39725	YLR372W SUR4 SGDID:S0004364, Chr XII from 867353-868390, Verified ORF	6	343	0.245665
gi|45150	102949	YLR373C VID22 SGDID:S0004365, Chr XII from 871366-868661, reverse complement, Verified ORF	6	247	0.109756
gi|45191	53074	YLR378C SEC61 SGDID:S0004370, Chr XII from 877177-875735, reverse complement, Verified ORF	8	270	0.176715
gi|45205	47547	YLR380W CSR1 SGDID:S0004372, Chr XII from 878282-879508, Verified ORF	10	408	0.369193
gi|45227	102540	YLR382C NAM2 SGDID:S0004374, Chr XII from 884751-882067, reverse complement, Verified ORF	5	132	0.0603352
gi|45263	153693	YLR384C IKI3 SGDID:S0004376, Chr XII from 892900-888851, reverse complement, Verified ORF	37	1591	0.336296
gi|45291	100451	YLR386W VAC14 SGDID:S0004378, Chr XII from 893628-896270, Verified ORF	4	176	0.0715096
gi|45316	6884	YLR388W RPS29A SGDID:S0004380, Chr XII from 898651-898821, Verified ORF	6	238	0.701754
gi|45318	118018	YLR389C STE23 SGDID:S0004381, Chr XII from 902660-899577, reverse complement, Verified ORF	15	539	0.207198
gi|45387	85094	YLR397C AFG2 SGDID:S0004389, Chr XII from 914892-912550, reverse complement, Verified ORF	15	654	0.297055
gi|45402	146651	YLR398C SKI2 SGDID:S0004390, Chr XII from 919019-915156, reverse complement, Verified ORF	7	287	0.072205
gi|45444	70457	YLR401C DUS3 SGDID:S0004393, Chr XII from 924447-922618, reverse complement, Uncharacterized ORF	9	563	0.183607
gi|45501	105182	YLR409C UTP21 SGDID:S0004401, Chr XII from 937230-934411, reverse complement, Uncharacterized ORF	5	172	0.0659574
gi|45518	130301	YLR410W VIP1 SGDID:S0004402, Chr XII from 937538-940978, Verified ORF	14	575	0.134263
gi|45594	73164	YLR413W YLR413W SGDID:S0004405, Chr XII from 951152-953179, Uncharacterized ORF	9	405	0.18787
gi|45631	44600	YLR418C CDC73 SGDID:S0004410, Chr XII from 958091-956910, reverse complement, Verified ORF	7	293	0.241117
gi|45664	40630	YLR420W URA4 SGDID:S0004412, Chr XII from 963781-964875, Verified ORF	3	84	0.131507
gi|45672	18005	YLR421C RPN13 SGDID:S0004413, Chr XII from 965556-965086, reverse complement, Verified ORF	4	194	0.33121
gi|45777	72509	YLR429W CRN1 SGDID:S0004421, Chr XII from 990773-992728, Verified ORF	11	455	0.20092
gi|45789	254106	YLR430W SEN1 SGDID:S0004422, Chr XII from 993430-1000125, Verified ORF	7	279	0.0416667
gi|45837	56948	YLR432W IMD3 SGDID:S0004424, Chr XII from 1002553-1004124, Verified ORF	19	1283	0.473282
gi|45862	23755	YLR435W TSR2 SGDID:S0004427, Chr XII from 1006374-1006991, Verified ORF	2	100	0.140777
gi|45900	46513	YLR438W CAR2 SGDID:S0004430, Chr XII from 1012497-1013771, Verified ORF	12	591	0.416471
gi|45916	82800	YLR440C SEC39 SGDID:S0004432, Chr XII from 1017693-1015564, reverse complement, Verified ORF	3	218	0.0492958
gi|45929	28783	YLR441C RPS1A SGDID:S0004433, Chr XII from 1018904-1018137, reverse complement, Verified ORF	7	307	0.253906
gi|45935	111690	YLR442C SIR3 SGDID:S0004434, Chr XII from 1022247-1019311, reverse complement, Verified ORF	3	76	0.0306435
gi|45979	40108	YLR447C VMA6 SGDID:S0004439, Chr XII from 1027889-1026852, reverse complement, Verified ORF	8	401	0.291908
gi|45986	19974	YLR448W RPL6B SGDID:S0004440, Chr XII from 1028849-1028863,1029248-1029763, Verified ORF	17	819	0.762712
gi|45990	43934	YLR449W FPR4 SGDID:S0004441, Chr XII from 1030829-1032007, Verified ORF	3	106	0.0839695
gi|46226	23256	YML001W YPT7 SGDID:S0004460, Chr XIII from 267174-267800, Verified ORF	4	162	0.22488
gi|46251	37585	YML004C GLO1 SGDID:S0004463, Chr XIII from 262685-261705, reverse complement, Verified ORF	5	265	0.192661
gi|46258	53036	YML005W TRM12 SGDID:S0004464, Chr XIII from 260221-261609, Uncharacterized ORF	3	94	0.0734341
gi|46295	43631	YML008C ERG6 SGDID:S0004467, Chr XIII from 252990-251839, reverse complement, Verified ORF	23	1280	0.559896
gi|46313	115751	YML010W SPT5 SGDID:S0004470, Chr XIII from 247677-250868, Verified ORF	18	858	0.18797
gi|46340	24206	YML012W ERV25 SGDID:S0004473, Chr XIII from 246116-246751, Verified ORF	2	85	0.0707547
gi|46345	67061	YML013W SEL1 SGDID:S0004475, Chr XIII from 244149-245903, Verified ORF	3	72	0.0957265
gi|46369	78127	YML016C PPZ1 SGDID:S0004478, Chr XIII from 241536-239458, reverse complement, Verified ORF	3	140	0.0678211
gi|46382	65544	YML017W PSP2 SGDID:S0004479, Chr XIII from 236588-236591,236954-238731, Verified ORF	3	176	0.0690236
gi|46428	20631	YML022W APT1 SGDID:S0004484, Chr XIII from 228937-229500, Verified ORF	10	525	0.601064
gi|46448	31950	YML025C YML6 SGDID:S0004487, Chr XIII from 225365-225339,225239-224406, reverse complement, Verified ORF	8	297	0.289199
gi|46466	21690	YML028W TSA1 SGDID:S0004490, Chr XIII from 220138-220728, Verified ORF	14	690	0.538071
gi|46471	97049	YML029W USA1 SGDID:S0004491, Chr XIII from 217362-219878, Verified ORF	5	177	0.0953516
gi|46533	93700	YML035C AMD1 SGDID:S0004498, Chr XIII from 208860-206428, reverse complement, Verified ORF	13	577	0.193588
gi|46548	22156	YML036W YML036W SGDID:S0004500, Chr XIII from 205642-206211, Uncharacterized ORF	2	87	0.105263
gi|46615	77592	YML042W CAT2 SGDID:S0004506, Chr XIII from 192788-194800, Verified ORF	3	98	0.0551416
gi|46678	75043	YML046W PRP39 SGDID:S0004509, Chr XIII from 181474-183363, Verified ORF	4	123	0.0952381
gi|46701	45955	YML048W GSF2 SGDID:S0004511, Chr XIII from 178426-179637, Verified ORF	12	556	0.324257
gi|46709	154998	YML049C RSE1 SGDID:S0004513, Chr XIII from 178305-174220, reverse complement, Verified ORF	4	157	0.0367107
gi|46761	65954	YML054C CYB2 SGDID:S0004518, Chr XIII from 167308-165533, reverse complement, Verified ORF	9	459	0.216216
gi|46778	56871	YML056C IMD4 SGDID:S0004520, Chr XIII from 164176-163717,163308-162194, reverse complement, Verified ORF	9	432	0.192381
gi|46792	69055	YML057W CMP2 SGDID:S0004521, Chr XIII from 160180-161994, Verified ORF	9	353	0.203306
gi|46871	28852	YML063W RPS1B SGDID:S0004528, Chr XIII from 146482-147249, Verified ORF	33	1501	0.851562
gi|46924	63126	YML069W POB3 SGDID:S0004534, Chr XIII from 135500-137158, Verified ORF	21	945	0.470163
gi|46935	62453	YML070W DAK1 SGDID:S0004535, Chr XIII from 133475-135229, Verified ORF	18	898	0.388034
gi|46946	70128	YML071C COG8 SGDID:S0004536, Chr XIII from 131572-129749, reverse complement, Verified ORF	6	392	0.149671
gi|46958	171426	YML072C TCB3 SGDID:S0004537, Chr XIII from 129367-124730, reverse complement, Verified ORF	18	905	0.14295
gi|46985	19949	YML073C RPL6A SGDID:S0004538, Chr XIII from 124172-124158,123742-123227, reverse complement, Verified ORF	3	71	0.129944
gi|46989	46525	YML074C FPR3 SGDID:S0004539, Chr XIII from 121324-120089, reverse complement, Verified ORF	11	579	0.300971
gi|46997	116521	YML075C HMG1 SGDID:S0004540, Chr XIII from 118898-115734, reverse complement, Verified ORF	7	320	0.0919431
gi|47037	20020	YML078W CPR3 SGDID:S0004543, Chr XIII from 111002-111550, Verified ORF	6	248	0.360656
gi|47042	22447	YML079W YML079W SGDID:S0004544, Chr XIII from 110247-110852, Uncharacterized ORF	4	209	0.361386
gi|47047	48500	YML080W DUS1 SGDID:S0004545, Chr XIII from 108806-110077, Verified ORF	2	72	0.0518868
gi|47080	74951	YML082W YML082W SGDID:S0004547, Chr XIII from 101862-103811, Uncharacterized ORF	4	125	0.06
gi|47103	50396	YML085C TUB1 SGDID:S0004550, Chr XIII from 99400-99376,99259-97941, reverse complement, Verified ORF	10	521	0.28125
gi|47112	59912	YML086C ALO1 SGDID:S0004551, Chr XIII from 97371-95791, reverse complement, Verified ORF	13	524	0.28463
gi|47150	140172	YML091C RPM2 SGDID:S0004556, Chr XIII from 90731-87123, reverse complement, Verified ORF	10	438	0.111388
gi|47172	27145	YML092C PRE8 SGDID:S0004557, Chr XIII from 86739-85987, reverse complement, Verified ORF	7	331	0.378486
gi|47178	102961	YML093W UTP14 SGDID:S0004558, Chr XIII from 83090-85789, Verified ORF	5	179	0.0711111
gi|47217	52735	YML097C VPS9 SGDID:S0004563, Chr XIII from 79690-78335, reverse complement, Verified ORF	4	146	0.132743
gi|47249	123341	YML100W TSL1 SGDID:S0004566, Chr XIII from 70624-73920, Verified ORF	16	695	0.173794
gi|47286	189143	YML103C NUP188 SGDID:S0004571, Chr XIII from 67549-62582, reverse complement, Verified ORF	15	642	0.123188
gi|47335	31321	YML105C SEC65 SGDID:S0004573, Chr XIII from 58687-57866, reverse complement, Verified ORF	3	81	0.135036
gi|47341	24763	YML106W URA5 SGDID:S0004574, Chr XIII from 56773-57453, Verified ORF	11	574	0.581498
gi|47373	34890	YML110C COQ5 SGDID:S0004578, Chr XIII from 50954-50031, reverse complement, Verified ORF	5	240	0.305195
gi|47419	61225	YML115C VAN1 SGDID:S0004583, Chr XIII from 41794-40187, reverse complement, Verified ORF	2	75	0.0597015
gi|47480	57214	YML120C NDI1 SGDID:S0004589, Chr XIII from 29807-28266, reverse complement, Verified ORF	11	363	0.344358
gi|47501	65025	YML123C PHO84 SGDID:S0004592, Chr XIII from 25801-24038, reverse complement, Verified ORF	10	648	0.222789
gi|47512	50290	YML124C TUB3 SGDID:S0004593, Chr XIII from 23684-23660,23361-22049, reverse complement, Verified ORF	3	116	0.11435
gi|47521	35322	YML125C YML125C SGDID:S0004594, Chr XIII from 21700-20762, reverse complement, Uncharacterized ORF	9	300	0.402556
gi|47528	55435	YML126C ERG13 SGDID:S0004595, Chr XIII from 20536-19061, reverse complement, Verified ORF	22	1178	0.52439
gi|47538	65689	YML127W RSC9 SGDID:S0004596, Chr XIII from 17065-18810, Verified ORF	9	381	0.17354
gi|47549	59552	YML128C MSC1 SGDID:S0004597, Chr XIII from 16677-15136, reverse complement, Verified ORF	17	740	0.36965
gi|47562	65789	YML130C ERO1 SGDID:S0004599, Chr XIII from 13175-11484, reverse complement, Verified ORF	13	718	0.214539
gi|47647	59790	YMR004W MVP1 SGDID:S0004606, Chr XIII from 274017-275552, Verified ORF	4	186	0.0859375
gi|47682	72136	YMR008C PLB1 SGDID:S0004610, Chr XIII from 282584-280590, reverse complement, Verified ORF	3	74	0.0496241
gi|47695	21094	YMR009W YMR009W SGDID:S0004611, Chr XIII from 284101-284640, Uncharacterized ORF	3	64	0.194444
gi|47707	60429	YMR011W HXT2 SGDID:S0004613, Chr XIII from 288078-289703, Verified ORF	7	456	0.164207
gi|47718	145304	YMR012W CLU1 SGDID:S0004614, Chr XIII from 291133-294966, Verified ORF	47	2390	0.483568
gi|47755	60245	YMR014W BUD22 SGDID:S0004616, Chr XIII from 298867-300426, Verified ORF	4	193	0.103846
gi|47765	61979	YMR015C ERG5 SGDID:S0004617, Chr XIII from 302484-300868, reverse complement, Verified ORF	10	407	0.218924
gi|47825	58396	YMR020W FMS1 SGDID:S0004622, Chr XIII from 315376-316902, Verified ORF	2	88	0.0392927
gi|47857	44257	YMR024W MRPL3 SGDID:S0004626, Chr XIII from 321874-323046, Verified ORF	5	170	0.14578
gi|47879	54494	YMR027W YMR027W SGDID:S0004629, Chr XIII from 325876-327288, Uncharacterized ORF	15	623	0.354565
gi|47888	42656	YMR028W TAP42 SGDID:S0004630, Chr XIII from 327481-328581, Verified ORF	2	120	0.0790191
gi|47896	59379	YMR029C FAR8 SGDID:S0004631, Chr XIII from 330230-328659, reverse complement, Verified ORF	2	123	0.0477099
gi|47917	93402	YMR031C YMR031C SGDID:S0004633, Chr XIII from 334742-332211, reverse complement, Uncharacterized ORF	12	511	0.162322
gi|47949	53269	YMR033W ARP9 SGDID:S0004636, Chr XIII from 337787-337816,337903-339276, Verified ORF	8	375	0.188034
gi|47995	27712	YMR038C LYS7 SGDID:S0004641, Chr XIII from 348259-347510, reverse complement, Verified ORF	4	185	0.204
gi|48001	33083	YMR039C SUB1 SGDID:S0004642, Chr XIII from 349521-348643, reverse complement, Verified ORF	3	173	0.12628
gi|48028	55677	YMR044W IOC4 SGDID:S0004647, Chr XIII from 355383-356810, Verified ORF	2	81	0.0483193
gi|48037	199745	YMR045C YMR045C SGDID:S0004648, Chr XIII from 362626-361322,361320-357358, reverse complement, Ty ORF	2	151	0.0176538
gi|48106	91933	YMR049C ERB1 SGDID:S0004652, Chr XIII from 370516-368093, reverse complement, Verified ORF	18	922	0.313119
gi|48186	101995	YMR054W STV1 SGDID:S0004658, Chr XIII from 383302-385974, Verified ORF	8	337	0.105499
gi|48220	72656	YMR058W FET3 SGDID:S0004662, Chr XIII from 388821-390731, Verified ORF	6	266	0.185243
gi|48243	80366	YMR061W RNA14 SGDID:S0004665, Chr XIII from 392754-394787, Verified ORF	12	595	0.244838
gi|48256	48218	YMR062C ECM40 SGDID:S0004666, Chr XIII from 396378-395053, reverse complement, Verified ORF	9	390	0.239819
gi|48306	47050	YMR067C UBX4 SGDID:S0004671, Chr XIII from 405572-404322, reverse complement, Uncharacterized ORF	3	86	0.110312
gi|48339	18852	YMR071C TVP18 SGDID:S0004675, Chr XIII from 411264-410761, reverse complement, Uncharacterized ORF	2	84	0.166667
gi|48343	21548	YMR072W ABF2 SGDID:S0004676, Chr XIII from 411568-412119, Verified ORF	6	186	0.358696
gi|48348	23395	YMR073C YMR073C SGDID:S0004677, Chr XIII from 412872-412267, reverse complement, Uncharacterized ORF	2	84	0.133663
gi|48353	15968	YMR074C YMR074C SGDID:S0004678, Chr XIII from 413472-413035, reverse complement, Uncharacterized ORF	4	158	0.445205
gi|48374	147406	YMR076C PDS5 SGDID:S0004681, Chr XIII from 420028-416195, reverse complement, Verified ORF	8	376	0.086072
gi|48416	35107	YMR079W SEC14 SGDID:S0004684, Chr XIII from 424988-424996,425153-426058, Verified ORF	13	561	0.432787
gi|48423	110445	YMR080C NAM7 SGDID:S0004685, Chr XIII from 429626-426711, reverse complement, Verified ORF	3	126	0.0493827
gi|48451	40743	YMR083W ADH3 SGDID:S0004688, Chr XIII from 434787-435914, Verified ORF	8	288	0.228723
gi|48512	93503	YMR089C YTA12 SGDID:S0004695, Chr XIII from 448085-445608, reverse complement, Verified ORF	3	135	0.0556901
gi|48527	24981	YMR090W YMR090W SGDID:S0004696, Chr XIII from 449244-449927, Uncharacterized ORF	5	261	0.342105
gi|48532	49734	YMR091C NPL6 SGDID:S0004697, Chr XIII from 451364-450057, reverse complement, Verified ORF	8	360	0.229358
gi|48541	67740	YMR092C AIP1 SGDID:S0004698, Chr XIII from 453478-451631, reverse complement, Verified ORF	12	489	0.256494
gi|48553	57936	YMR093W UTP15 SGDID:S0004699, Chr XIII from 454014-455555, Verified ORF	7	335	0.177043
gi|48603	34048	YMR099C YMR099C SGDID:S0004705, Chr XIII from 464826-463933, reverse complement, Uncharacterized ORF	10	440	0.369128
gi|48660	63391	YMR105C PGM2 SGDID:S0004711, Chr XIII from 477605-475896, reverse complement, Verified ORF	28	1265	0.647368
gi|48689	75061	YMR108W ILV2 SGDID:S0004714, Chr XIII from 484083-486146, Verified ORF	28	1598	0.440407
gi|48702	137328	YMR109W MYO5 SGDID:S0004715, Chr XIII from 486586-490245, Verified ORF	11	498	0.118852
gi|48724	60340	YMR110C YMR110C SGDID:S0004716, Chr XIII from 491991-490393, reverse complement, Uncharacterized ORF	5	187	0.101313
gi|48764	58252	YMR115W FMP24 SGDID:S0004721, Chr XIII from 497703-499208, Uncharacterized ORF	6	230	0.163347
gi|48774	34898	YMR116C ASC1 SGDID:S0004722, Chr XIII from 500687-500151,499877-499455, reverse complement, Verified ORF	23	1314	0.815625
gi|48851	100183	YMR125W STO1 SGDID:S0004732, Chr XIII from 517538-517562,517885-520445, Verified ORF	24	1128	0.336427
gi|48881	145434	YMR128W ECM16 SGDID:S0004735, Chr XIII from 523695-527498, Verified ORF	12	426	0.111199
gi|48904	152413	YMR129W POM152 SGDID:S0004736, Chr XIII from 527803-531816, Verified ORF	17	844	0.170404
gi|48928	35370	YMR130W YMR130W SGDID:S0004737, Chr XIII from 532118-533026, Uncharacterized ORF	4	147	0.184818
gi|48935	57454	YMR131C RRB1 SGDID:S0004738, Chr XIII from 534697-533162, reverse complement, Verified ORF	11	636	0.283203
gi|48964	51925	YMR135C GID8 SGDID:S0004742, Chr XIII from 540055-538688, reverse complement, Verified ORF	3	135	0.0833333
gi|49030	22511	YMR142C RPL13B SGDID:S0004750, Chr XIII from 551206-551203,550800-550205, reverse complement, Verified ORF	20	921	0.625
gi|49046	62849	YMR145C NDE1 SGDID:S0004753, Chr XIII from 556474-554792, reverse complement, Verified ORF	19	885	0.361854
gi|49057	39073	YMR146C TIF34 SGDID:S0004754, Chr XIII from 558523-557480, reverse complement, Verified ORF	14	610	0.5
gi|49073	31747	YMR149W SWP1 SGDID:S0004757, Chr XIII from 560995-561855, Verified ORF	4	175	0.142857
gi|49088	41782	YMR152W YIM1 SGDID:S0004760, Chr XIII from 563095-564192, Verified ORF	2	76	0.0874317
gi|49138	29344	YMR157C FMP39 SGDID:S0004766, Chr XIII from 572043-571276, reverse complement, Uncharacterized ORF	3	157	0.160156
gi|49146	17744	YMR158W MRPS8 SGDID:S0004767, Chr XIII from 572247-572714, Verified ORF	2	69	0.179487
gi|49233	95144	YMR165C SMP2 SGDID:S0004775, Chr XIII from 592627-590039, reverse complement, Verified ORF	2	83	0.02781
gi|49293	55495	YMR170C ALD2 SGDID:S0004780, Chr XIII from 603081-601561, reverse complement, Verified ORF	9	391	0.230769
gi|49392	31524	YMR178W YMR178W SGDID:S0004790, Chr XIII from 618478-619302, Uncharacterized ORF	2	86	0.109091
gi|49430	33884	YMR183C SSO2 SGDID:S0004795, Chr XIII from 627807-626920, reverse complement, Verified ORF	3	179	0.135135
gi|49441	113691	YMR185W YMR185W SGDID:S0004797, Chr XIII from 629024-631969, Uncharacterized ORF	3	115	0.0386965
gi|49459	80850	YMR186W HSC82 SGDID:S0004798, Chr XIII from 632354-634471, Verified ORF	75	4476	0.679887
gi|49481	27675	YMR188C MRPS17 SGDID:S0004800, Chr XIII from 637003-636290, reverse complement, Verified ORF	4	135	0.168067
gi|49539	82422	YMR192W APP2 SGDID:S0004804, Chr XIII from 647117-649279, Uncharacterized ORF	10	450	0.190014
gi|49557	30030	YMR193W MRPL24 SGDID:S0004806, Chr XIII from 650035-650811, Verified ORF	4	83	0.181467
gi|49569	11117	YMR194W RPL36A SGDID:S0004807, Chr XIII from 651144-651159,651623-651909, Verified ORF	9	478	0.524752
gi|49576	127000	YMR196W YMR196W SGDID:S0004809, Chr XIII from 655075-658341, Uncharacterized ORF	11	469	0.123049
gi|49637	24993	YMR202W ERG2 SGDID:S0004815, Chr XIII from 667536-668204, Verified ORF	3	225	0.170404
gi|49642	42240	YMR203W TOM40 SGDID:S0004816, Chr XIII from 668491-669654, Verified ORF	8	426	0.324742
gi|49659	105179	YMR205C PFK2 SGDID:S0004818, Chr XIII from 674765-671886, reverse complement, Verified ORF	36	1885	0.448958
gi|49720	48942	YMR208W ERG12 SGDID:S0004821, Chr XIII from 684466-685797, Verified ORF	10	424	0.34009
gi|49729	52555	YMR209C YMR209C SGDID:S0004822, Chr XIII from 687283-685910, reverse complement, Uncharacterized ORF	4	125	0.139738
gi|49756	89705	YMR212C EFR3 SGDID:S0004825, Chr XIII from 693042-690694, reverse complement, Verified ORF	3	62	0.045977
gi|49782	41973	YMR214W SCJ1 SGDID:S0004827, Chr XIII from 695349-696482, Verified ORF	5	180	0.166667
gi|49790	57101	YMR215W GAS3 SGDID:S0004828, Chr XIII from 696795-698369, Verified ORF	7	449	0.211429
gi|49800	83756	YMR216C SKY1 SGDID:S0004829, Chr XIII from 701038-698810, reverse complement, Verified ORF	2	59	0.0349933
gi|49814	58730	YMR217W GUA1 SGDID:S0004830, Chr XIII from 701789-703366, Verified ORF	30	1361	0.541825
gi|49844	187425	YMR219W ESC1 SGDID:S0004832, Chr XIII from 707132-712108, Verified ORF	3	126	0.0253165
gi|49873	50766	YMR220W ERG8 SGDID:S0004833, Chr XIII from 712315-713670, Verified ORF	5	206	0.150442
gi|49922	29198	YMR226C YMR226C SGDID:S0004839, Chr XIII from 722395-721592, reverse complement, Uncharacterized ORF	14	772	0.619403
gi|49946	193700	YMR229C RRP5 SGDID:S0004842, Chr XIII from 731122-725933, reverse complement, Verified ORF	74	3419	0.443353
gi|49976	12731	YMR230W RPS10B SGDID:S0004843, Chr XIII from 732413-732464,732875-733140, Verified ORF	6	257	0.518868
gi|50026	46073	YMR235C RNA1 SGDID:S0004848, Chr XIII from 742734-741511, reverse complement, Verified ORF	16	804	0.47549
gi|50038	82567	YMR237W BCH1 SGDID:S0004850, Chr XIII from 743748-745922, Uncharacterized ORF	7	319	0.153103
gi|50052	51078	YMR238W DFG5 SGDID:S0004851, Chr XIII from 746352-747728, Verified ORF	2	87	0.0566449
gi|50079	34334	YMR241W YHM2 SGDID:S0004854, Chr XIII from 751960-752904, Verified ORF	10	497	0.380952
gi|50086	21222	YMR242C RPL20A SGDID:S0004855, Chr XIII from 754196-754178,753741-753224, reverse complement, Verified ORF	12	545	0.530726
gi|50116	77902	YMR246W FAA4 SGDID:S0004860, Chr XIII from 759806-761890, Verified ORF	12	565	0.241727
gi|50129	181270	YMR247C YMR247C SGDID:S0004861, Chr XIII from 768038-763350, reverse complement, Uncharacterized ORF	14	638	0.106846
gi|50159	66404	YMR250W GAD1 SGDID:S0004862, Chr XIII from 770800-772557, Verified ORF	11	548	0.211604
gi|50218	64934	YMR258C YMR258C SGDID:S0004871, Chr XIII from 784280-782619, reverse complement, Uncharacterized ORF	2	66	0.0451264
gi|50229	165240	YMR259C YMR259C SGDID:S0004872, Chr XIII from 788882-784620, reverse complement, Uncharacterized ORF	15	696	0.135116
gi|50258	119502	YMR261C TPS3 SGDID:S0004874, Chr XIII from 793368-790204, reverse complement, Verified ORF	10	460	0.131754
gi|50354	45252	YMR272C SCS7 SGDID:S0004885, Chr XIII from 810776-809622, reverse complement, Verified ORF	3	104	0.122078
gi|50430	71366	YMR278W YMR278W SGDID:S0004891, Chr XIII from 822762-824630, Uncharacterized ORF	4	153	0.107544
gi|50485	68108	YMR282C AEP2 SGDID:S0004895, Chr XIII from 835097-833355, reverse complement, Verified ORF	3	89	0.0740103
gi|50549	110642	YMR288W HSH155 SGDID:S0004901, Chr XIII from 845570-848485, Verified ORF	3	90	0.0421811
gi|50567	43069	YMR289W ABZ2 SGDID:S0004902, Chr XIII from 848684-849808, Uncharacterized ORF	5	183	0.165333
gi|50575	56967	YMR290C HAS1 SGDID:S0004903, Chr XIII from 851590-850073, reverse complement, Verified ORF	16	862	0.407115
gi|50603	51229	YMR293C YMR293C SGDID:S0004907, Chr XIII from 856792-855398, reverse complement, Uncharacterized ORF	2	75	0.0709677
gi|50628	62852	YMR296C LCB1 SGDID:S0004911, Chr XIII from 860890-859214, reverse complement, Verified ORF	5	203	0.13059
gi|50639	60448	YMR297W PRC1 SGDID:S0004912, Chr XIII from 861921-863519, Verified ORF	5	176	0.114447
gi|50660	57482	YMR300C ADE4 SGDID:S0004915, Chr XIII from 867090-865558, reverse complement, Verified ORF	6	202	0.158513
gi|50683	96857	YMR302C PRP12 SGDID:S0004917, Chr XIII from 872624-870072, reverse complement, Verified ORF	14	566	0.212691
gi|50699	37165	YMR303C ADH2 SGDID:S0004918, Chr XIII from 874336-873290, reverse complement, Verified ORF	2	110	0.0630372
gi|50709	143873	YMR304W UBP15 SGDID:S0004920, Chr XIII from 874986-878678, Verified ORF	11	404	0.11779
gi|50731	40730	YMR305C SCW10 SGDID:S0004921, Chr XIII from 880231-879062, reverse complement, Verified ORF	3	227	0.0974359
gi|50777	60343	YMR307W GAS1 SGDID:S0004924, Chr XIII from 887002-888681, Verified ORF	14	716	0.235714
gi|50788	121809	YMR308C PSE1 SGDID:S0004925, Chr XIII from 892220-888951, reverse complement, Verified ORF	22	1055	0.300917
gi|50808	93375	YMR309C NIP1 SGDID:S0004926, Chr XIII from 895425-892987, reverse complement, Verified ORF	35	2089	0.441574
gi|50841	74250	YMR313C TGL3 SGDID:S0004930, Chr XIII from 901306-899378, reverse complement, Verified ORF	2	60	0.037325
gi|50853	25759	YMR314W PRE5 SGDID:S0004931, Chr XIII from 901708-902412, Verified ORF	8	394	0.514894
gi|50858	38306	YMR315W YMR315W SGDID:S0004932, Chr XIII from 902799-903848, Uncharacterized ORF	7	269	0.317143
gi|50901	40162	YMR318C ADH6 SGDID:S0004937, Chr XIII from 912141-911059, reverse complement, Verified ORF	8	381	0.32133
gi|50950	44315	YNL001W DOM34 SGDID:S0004946, Chr XIV from 627456-628616, Verified ORF	4	146	0.196382
gi|50958	36651	YNL002C RLP7 SGDID:S0004947, Chr XIV from 627142-626174, reverse complement, Verified ORF	6	299	0.241486
gi|50971	49340	YNL004W HRB1 SGDID:S0004949, Chr XIV from 623332-624621, Verified ORF	4	129	0.0930233
gi|50980	43314	YNL005C MRP7 SGDID:S0004950, Chr XIV from 622428-621313, reverse complement, Verified ORF	5	162	0.153226
gi|50995	37567	YNL007C SIS1 SGDID:S0004952, Chr XIV from 619565-618507, reverse complement, Verified ORF	14	733	0.526912
gi|51024	27691	YNL010W YNL010W SGDID:S0004955, Chr XIV from 613634-614359, Uncharacterized ORF	8	289	0.260331
gi|51055	116651	YNL014W HEF3 SGDID:S0004959, Chr XIV from 606318-609452, Verified ORF	5	209	0.0488038
gi|51077	50902	YNL016W PUB1 SGDID:S0004961, Chr XIV from 602906-604267, Verified ORF	4	143	0.0837004
gi|51119	80817	YNL021W HDA1 SGDID:S0004966, Chr XIV from 593226-595346, Verified ORF	2	110	0.039604
gi|51176	54714	YNL026W SAM50 SGDID:S0004971, Chr XIV from 581919-583373, Verified ORF	5	178	0.119588
gi|51243	44334	YNL035C YNL035C SGDID:S0004980, Chr XIV from 569690-568521, reverse complement, Uncharacterized ORF	4	170	0.166667
gi|51251	25357	YNL036W NCE103 SGDID:S0004981, Chr XIV from 559813-560478, Verified ORF	3	173	0.373874
gi|51256	39300	YNL037C IDH1 SGDID:S0004982, Chr XIV from 559001-557919, reverse complement, Verified ORF	12	534	0.371191
gi|51269	67817	YNL039W BDP1 SGDID:S0004984, Chr XIV from 555047-556831, Verified ORF	2	66	0.0470588
gi|51280	51445	YNL040W YNL040W SGDID:S0004985, Chr XIV from 553379-554749, Uncharacterized ORF	3	208	0.0984683
gi|51289	97200	YNL041C COG6 SGDID:S0004986, Chr XIV from 551986-549467, reverse complement, Verified ORF	7	348	0.125
gi|51318	19513	YNL044W YIP3 SGDID:S0004989, Chr XIV from 545267-545290,545370-545876, Verified ORF	8	286	0.350282
gi|51322	77646	YNL045W YNL045W SGDID:S0004990, Chr XIV from 542962-544977, Uncharacterized ORF	11	584	0.19494
gi|51351	63502	YNL048W ALG11 SGDID:S0004993, Chr XIV from 538172-539818, Verified ORF	3	124	0.0491803
gi|51362	99622	YNL049C SFB2 SGDID:S0004994, Chr XIV from 537910-535280, reverse complement, Verified ORF	2	63	0.0399088
gi|51384	45690	YNL051W COG5 SGDID:S0004996, Chr XIV from 532658-533869, Verified ORF	3	108	0.0891089
gi|51392	17130	YNL052W COX5A SGDID:S0004997, Chr XIV from 531724-532185, Verified ORF	4	226	0.363636
gi|51467	30524	YNL055C POR1 SGDID:S0005000, Chr XIV from 518844-517993, reverse complement, Verified ORF	21	1231	0.838028
gi|51481	35025	YNL058C YNL058C SGDID:S0005003, Chr XIV from 516712-515762, reverse complement, Uncharacterized ORF	2	63	0.0914826
gi|51488	87677	YNL059C ARP5 SGDID:S0005004, Chr XIV from 514934-512667, reverse complement, Verified ORF	5	225	0.0753968
gi|51502	70168	YNL061W NOP2 SGDID:S0005005, Chr XIV from 510539-512395, Verified ORF	21	1035	0.408724
gi|51514	54583	YNL062C GCD10 SGDID:S0005006, Chr XIV from 510211-508775, reverse complement, Verified ORF	3	88	0.108559
gi|51530	45270	YNL064C YDJ1 SGDID:S0005008, Chr XIV from 507096-505867, reverse complement, Verified ORF	18	760	0.497561
gi|51558	21701	YNL067W RPL9B SGDID:S0005011, Chr XIV from 499680-500255, Verified ORF	2	125	0.135417
gi|51583	22235	YNL069C RPL16B SGDID:S0005013, Chr XIV from 495000-494973,494523-493955, reverse complement, Verified ORF	20	879	0.633166
gi|51588	6866	YNL070W TOM7 SGDID:S0005014, Chr XIV from 493365-493547, Verified ORF	3	146	0.262295
gi|51591	51957	YNL071W LAT1 SGDID:S0005015, Chr XIV from 491522-492970, Verified ORF	16	677	0.343685
gi|51663	23527	YNL079C TPM1 SGDID:S0005023, Chr XIV from 479164-478565, reverse complement, Verified ORF	5	185	0.295
gi|51707	40501	YNL084C END3 SGDID:S0005028, Chr XIV from 471102-470053, reverse complement, Verified ORF	9	307	0.351429
gi|51714	94720	YNL085W MKT1 SGDID:S0005029, Chr XIV from 467131-469623, Verified ORF	17	798	0.223827
gi|51732	132883	YNL087W TCB2 SGDID:S0005031, Chr XIV from 462411-465947, Verified ORF	9	361	0.0992366
gi|51753	164626	YNL088W TOP2 SGDID:S0005032, Chr XIV from 457704-461990, Verified ORF	16	675	0.142057
gi|51845	21621	YNL096C RPS7B SGDID:S0005040, Chr XIV from 444315-444172,443826-443398, reverse complement, Verified ORF	8	334	0.439791
gi|51861	34798	YNL098C RAS2 SGDID:S0005042, Chr XIV from 440570-439602, reverse complement, Verified ORF	5	268	0.173375
gi|51891	168358	YNL102W POL1 SGDID:S0005046, Chr XIV from 430087-434493, Verified ORF	4	109	0.0326753
gi|51932	68880	YNL104C LEU4 SGDID:S0005048, Chr XIV from 426754-424895, reverse complement, Verified ORF	25	1152	0.443548
gi|51974	30899	YNL108C YNL108C SGDID:S0005052, Chr XIV from 419826-419014, reverse complement, Uncharacterized ORF	3	75	0.0885609
gi|51985	25431	YNL110C NOP15 SGDID:S0005054, Chr XIV from 418488-417826, reverse complement, Verified ORF	2	93	0.0769231
gi|51994	61247	YNL112W DBP2 SGDID:S0005056, Chr XIV from 413639-414911,415914-416281, Verified ORF	22	962	0.404022
gi|52005	16255	YNL113W RPC19 SGDID:S0005057, Chr XIV from 412771-413199, Verified ORF	2	112	0.307692
gi|52035	63093	YNL117W MLS1 SGDID:S0005061, Chr XIV from 406358-408022, Verified ORF	16	617	0.345946
gi|52046	108828	YNL118C DCP2 SGDID:S0005062, Chr XIV from 405564-402652, reverse complement, Verified ORF	5	189	0.0597322
gi|52064	57064	YNL119W NCS2 SGDID:S0005063, Chr XIV from 401040-402521, Uncharacterized ORF	2	81	0.0526316
gi|52078	70251	YNL121C TOM70 SGDID:S0005065, Chr XIV from 400537-398684, reverse complement, Verified ORF	25	1125	0.456311
gi|52093	111667	YNL123W YNL123W SGDID:S0005067, Chr XIV from 394685-397678, Uncharacterized ORF	15	522	0.156313
gi|52134	98393	YNL126W SPC98 SGDID:S0005070, Chr XIV from 387227-389767, Verified ORF	3	92	0.0342385
gi|52192	16780	YNL131W TOM22 SGDID:S0005075, Chr XIV from 378767-379225, Verified ORF	3	156	0.287582
gi|52196	119615	YNL132W KRE33 SGDID:S0005076, Chr XIV from 375321-378491, Verified ORF	26	1181	0.318827
gi|52219	41367	YNL134C YNL134C SGDID:S0005078, Chr XIV from 373581-372451, reverse complement, Uncharacterized ORF	14	592	0.466844
gi|52227	12207	YNL135C FPR1 SGDID:S0005079, Chr XIV from 372226-371882, reverse complement, Verified ORF	6	286	0.704348
gi|52239	56492	YNL137C NAM9 SGDID:S0005081, Chr XIV from 370055-368595, reverse complement, Verified ORF	5	139	0.106776
gi|52249	57714	YNL138W SRV2 SGDID:S0005082, Chr XIV from 366741-368321, Verified ORF	11	633	0.235294
gi|52262	184671	YNL139C RLR1 SGDID:S0005083, Chr XIV from 365717-360924, reverse complement, Verified ORF	14	631	0.100751
gi|52295	40009	YNL141W AAH1 SGDID:S0005085, Chr XIV from 359596-360639, Verified ORF	7	381	0.247126
gi|52349	15044	YNL149C YNL149C SGDID:S0005093, Chr XIV from 349756-349367, reverse complement, Uncharacterized ORF	3	144	0.215385
gi|52375	62212	YNL154C YCK2 SGDID:S0005098, Chr XIV from 345276-343636, reverse complement, Verified ORF	8	348	0.162706
gi|52413	37419	YNL160W YGP1 SGDID:S0005104, Chr XIV from 336545-337609, Verified ORF	4	155	0.216901
gi|52440	125355	YNL163C RIA1 SGDID:S0005107, Chr XIV from 330073-326741, reverse complement, Verified ORF	6	230	0.0594059
gi|52475	49835	YNL166C BNI5 SGDID:S0005110, Chr XIV from 323565-322219, reverse complement, Verified ORF	2	83	0.0579065
gi|52502	56844	YNL169C PSD1 SGDID:S0005113, Chr XIV from 317671-316169, reverse complement, Verified ORF	2	145	0.0698603
gi|52551	40254	YNL173C MDG1 SGDID:S0005117, Chr XIV from 310057-308957, reverse complement, Verified ORF	2	104	0.0844687
gi|52564	45867	YNL175C NOP13 SGDID:S0005119, Chr XIV from 308612-307401, reverse complement, Verified ORF	7	318	0.188119
gi|52584	35081	YNL177C MRPL22 SGDID:S0005121, Chr XIV from 304615-303686, reverse complement, Verified ORF	2	121	0.1
gi|52591	26543	YNL178W RPS3 SGDID:S0005122, Chr XIV from 302680-303402, Verified ORF	29	1599	0.838174
gi|52601	37138	YNL180C RHO5 SGDID:S0005124, Chr XIV from 300649-299654, reverse complement, Verified ORF	2	70	0.0662651
gi|52608	46785	YNL181W YNL181W SGDID:S0005125, Chr XIV from 298335-299558, Uncharacterized ORF	6	164	0.181373
gi|52616	62305	YNL182C IPI3 SGDID:S0005126, Chr XIV from 297627-295960, reverse complement, Uncharacterized ORF	11	394	0.264388
gi|52645	16716	YNL185C MRPL19 SGDID:S0005129, Chr XIV from 292669-292193, reverse complement, Verified ORF	3	103	0.264151
gi|52649	88919	YNL186W UBP10 SGDID:S0005130, Chr XIV from 289498-291876, Verified ORF	7	192	0.108449
gi|52680	60860	YNL189W SRP1 SGDID:S0005133, Chr XIV from 284259-285887, Verified ORF	11	574	0.232044
gi|52779	27788	YNL200C YNL200C SGDID:S0005144, Chr XIV from 264452-263712, reverse complement, Uncharacterized ORF	5	211	0.234818
gi|52823	51760	YNL206C RTT106 SGDID:S0005150, Chr XIV from 258154-256787, reverse complement, Verified ORF	6	322	0.153509
gi|52832	49379	YNL207W RIO2 SGDID:S0005151, Chr XIV from 255352-256629, Verified ORF	11	543	0.279343
gi|52846	66668	YNL209W SSB2 SGDID:S0005153, Chr XIV from 252058-253899, Verified ORF	2	102	0.0358306
gi|52867	89190	YNL212W VID27 SGDID:S0005156, Chr XIV from 247460-249808, Verified ORF	5	186	0.0881226
gi|52892	36189	YNL215W IES2 SGDID:S0005159, Chr XIV from 244467-245429, Verified ORF	2	66	0.0685358
gi|52899	92585	YNL216W RAP1 SGDID:S0005160, Chr XIV from 241688-244171, Verified ORF	11	472	0.179952
gi|52932	64363	YNL219C ALG9 SGDID:S0005163, Chr XIV from 237662-235995, reverse complement, Verified ORF	3	87	0.073741
gi|52943	48420	YNL220W ADE12 SGDID:S0005164, Chr XIV from 234412-235713, Verified ORF	12	567	0.366359
gi|52983	87067	YNL224C YNL224C SGDID:S0005168, Chr XIV from 227098-224795, reverse complement, Uncharacterized ORF	2	59	0.0286458
gi|53012	69083	YNL227C JJJ1 SGDID:S0005171, Chr XIV from 222430-220658, reverse complement, Uncharacterized ORF	7	258	0.14044
gi|53029	40246	YNL229C URE2 SGDID:S0005173, Chr XIV from 220200-219136, reverse complement, Verified ORF	5	194	0.177465
gi|53044	40802	YNL231C PDR16 SGDID:S0005175, Chr XIV from 217041-215986, reverse complement, Verified ORF	5	146	0.204545
gi|53051	31849	YNL232W CSL4 SGDID:S0005176, Chr XIV from 214922-215800, Verified ORF	3	142	0.133106
gi|53086	112024	YNL236W SIN4 SGDID:S0005180, Chr XIV from 206929-209853, Verified ORF	4	120	0.0471795
gi|53128	52227	YNL239W LAP3 SGDID:S0005183, Chr XIV from 200568-201932, Verified ORF	12	712	0.404396
gi|53137	54858	YNL240C NAR1 SGDID:S0005184, Chr XIV from 199976-198501, reverse complement, Verified ORF	2	97	0.0487805
gi|53147	57543	YNL241C ZWF1 SGDID:S0005185, Chr XIV from 197942-196425, reverse complement, Verified ORF	28	1343	0.588933
gi|53185	109442	YNL243W SLA2 SGDID:S0005187, Chr XIV from 188050-190956, Verified ORF	22	1368	0.319917
gi|53203	12418	YNL244C SUI1 SGDID:S0005188, Chr XIV from 187495-187169, reverse complement, Verified ORF	4	196	0.605505
gi|53216	87818	YNL247W YNL247W SGDID:S0005191, Chr XIV from 182874-185177, Uncharacterized ORF	37	1560	0.44401
gi|53230	46679	YNL248C RPA49 SGDID:S0005192, Chr XIV from 182607-181360, reverse complement, Verified ORF	12	576	0.355769
gi|53249	152988	YNL250W RAD50 SGDID:S0005194, Chr XIV from 175409-179347, Verified ORF	2	62	0.0228484
gi|53272	64104	YNL251C NRD1 SGDID:S0005195, Chr XIV from 174314-172587, reverse complement, Verified ORF	5	255	0.09375
gi|53283	32193	YNL252C MRPL17 SGDID:S0005196, Chr XIV from 172285-171440, reverse complement, Verified ORF	7	235	0.287234
gi|53310	93745	YNL256W FOL1 SGDID:S0005200, Chr XIV from 164622-167096, Verified ORF	4	124	0.0557576
gi|53347	88416	YNL258C DSL1 SGDID:S0005202, Chr XIV from 160372-158108, reverse complement, Verified ORF	13	564	0.182781
gi|53369	55654	YNL261W ORC5 SGDID:S0005205, Chr XIV from 155099-156538, Verified ORF	2	66	0.0520833
gi|53378	257390	YNL262W POL2 SGDID:S0005206, Chr XIV from 148211-154879, Verified ORF	7	280	0.0382366
gi|53441	120305	YNL267W PIK1 SGDID:S0005211, Chr XIV from 140877-144077, Verified ORF	2	146	0.0328022
gi|53521	85113	YNL272C SEC2 SGDID:S0005216, Chr XIV from 129082-126803, reverse complement, Verified ORF	2	76	0.0289474
gi|53557	39035	YNL274C YNL274C SGDID:S0005218, Chr XIV from 122168-121116, reverse complement, Uncharacterized ORF	5	281	0.213675
gi|53624	50982	YNL280C ERG24 SGDID:S0005224, Chr XIV from 110409-109093, reverse complement, Verified ORF	3	150	0.0820046
gi|53709	105393	YNL287W SEC21 SGDID:S0005231, Chr XIV from 91992-94799, Verified ORF	43	2107	0.510684
gi|53726	41528	YNL288W CAF40 SGDID:S0005232, Chr XIV from 90301-91422, Verified ORF	3	98	0.0882353
gi|53740	38465	YNL290W RFC3 SGDID:S0005234, Chr XIV from 86216-87238, Verified ORF	4	300	0.152493
gi|53758	45359	YNL292W PUS4 SGDID:S0005236, Chr XIV from 82804-84015, Verified ORF	4	137	0.111386
gi|53801	188600	YNL297C MON2 SGDID:S0005241, Chr XIV from 76581-71671, reverse complement, Verified ORF	2	71	0.0201588
gi|53861	20608	YNL301C RPL18B SGDID:S0005245, Chr XIV from 64561-64450,64017-63569, reverse complement, Verified ORF	12	543	0.57754
gi|53891	43450	YNL307C MCK1 SGDID:S0005251, Chr XIV from 57573-56446, reverse complement, Verified ORF	16	667	0.460106
gi|53899	68612	YNL308C KRI1 SGDID:S0005252, Chr XIV from 55896-54121, reverse complement, Verified ORF	12	567	0.268581
gi|53944	103298	YNL313C YNL313C SGDID:S0005257, Chr XIV from 48021-45307, reverse complement, Uncharacterized ORF	17	813	0.241989
gi|53967	36942	YNL315C ATP11 SGDID:S0005259, Chr XIV from 44279-43323, reverse complement, Verified ORF	3	170	0.106583
gi|53974	38657	YNL316C PHA2 SGDID:S0005260, Chr XIV from 43074-42070, reverse complement, Verified ORF	2	61	0.0507463
gi|54035	47807	YNL323W LEM3 SGDID:S0005267, Chr XIV from 31943-33187, Verified ORF	5	224	0.137349
gi|54112	49443	YNL330C RPD3 SGDID:S0005274, Chr XIV from 19302-18001, reverse complement, Verified ORF	4	270	0.138249
gi|54206	53384	YNR001C CIT1 SGDID:S0005284, Chr XIV from 631061-629622, reverse complement, Verified ORF	24	1203	0.54375
gi|54224	36283	YNR003C RPC34 SGDID:S0005286, Chr XIV from 635297-634344, reverse complement, Verified ORF	2	90	0.0880503
gi|54241	71500	YNR006W VPS27 SGDID:S0005289, Chr XIV from 636986-638854, Verified ORF	4	186	0.0770465
gi|54299	56717	YNR012W URK1 SGDID:S0005295, Chr XIV from 647432-648937, Verified ORF	3	126	0.0876494
gi|54330	43359	YNR015W SMM1 SGDID:S0005298, Chr XIV from 653387-654541, Verified ORF	4	200	0.114286
gi|54338	250881	YNR016C ACC1 SGDID:S0005299, Chr XIV from 661374-654673, reverse complement, Verified ORF	145	6934	0.670546
gi|54377	23400	YNR017W MAS6 SGDID:S0005300, Chr XIV from 662913-663581, Verified ORF	8	468	0.605381
gi|54405	47234	YNR021W YNR021W SGDID:S0005304, Chr XIV from 668377-669591, Uncharacterized ORF	8	401	0.22963
gi|54459	48491	YNR029C YNR029C SGDID:S0005312, Chr XIV from 678488-677199, reverse complement, Uncharacterized ORF	5	184	0.14186
gi|54468	62860	YNR030W ECM39 SGDID:S0005313, Chr XIV from 678799-680454, Verified ORF	3	98	0.0634058
gi|54518	89400	YNR033W ABZ1 SGDID:S0005316, Chr XIV from 687635-689998, Verified ORF	2	81	0.0291878
gi|54540	10775	YNR034W-A YNR034W-A SGDID:S0007525, Chr XIV from 692561-692857, Uncharacterized ORF	5	315	0.686869
gi|54543	39713	YNR035C ARC35 SGDID:S0005318, Chr XIV from 694047-693019, reverse complement, Verified ORF	9	357	0.247813
gi|54557	70603	YNR038W DBP6 SGDID:S0005321, Chr XIV from 695595-697484, Verified ORF	10	443	0.211111
gi|54599	44373	YNR043W MVD1 SGDID:S0005326, Chr XIV from 701895-703085, Verified ORF	14	758	0.534005
gi|54664	49115	YNR050C LYS9 SGDID:S0005333, Chr XIV from 715388-714048, reverse complement, Verified ORF	16	635	0.434004
gi|54683	49708	YNR052C POP2 SGDID:S0005335, Chr XIV from 720647-719346, reverse complement, Verified ORF	3	124	0.103687
gi|54692	55739	YNR053C NOG2 SGDID:S0005336, Chr XIV from 723111-722302,721770-721120, reverse complement, Verified ORF	14	640	0.316222
gi|54702	36443	YNR054C ESF2 SGDID:S0005337, Chr XIV from 724305-723355, reverse complement, Uncharacterized ORF	5	180	0.154574
gi|54757	82647	YNR060W FRE4 SGDID:S0005343, Chr XIV from 739949-742108, Verified ORF	2	68	0.0319444
gi|54963	175244	YOL004W SIN3 SGDID:S0005364, Chr XV from 316938-321548, Verified ORF	10	331	0.066363
gi|54994	90339	YOL006C TOP1 SGDID:S0005366, Chr XV from 315387-313078, reverse complement, Verified ORF	3	147	0.0454545
gi|55026	40373	YOL010W RCL1 SGDID:S0005370, Chr XV from 307938-309041, Verified ORF	4	100	0.133152
gi|55083	50587	YOL016C CMK2 SGDID:S0005376, Chr XV from 296120-294777, reverse complement, Verified ORF	7	203	0.203125
gi|55105	46018	YOL018C TLG2 SGDID:S0005378, Chr XV from 292074-290881, reverse complement, Verified ORF	2	62	0.0552764
gi|55137	114491	YOL021C DIS3 SGDID:S0005381, Chr XV from 285426-282421, reverse complement, Verified ORF	12	646	0.152695
gi|55155	46478	YOL022C YOL022C SGDID:S0005382, Chr XV from 281498-280272, reverse complement, Uncharacterized ORF	7	354	0.202934
gi|55180	75934	YOL025W LAG2 SGDID:S0005385, Chr XV from 274957-276939, Verified ORF	4	238	0.0877458
gi|55196	65136	YOL027C MDM38 SGDID:S0005387, Chr XV from 273724-272003, reverse complement, Verified ORF	9	261	0.21777
gi|55218	52294	YOL030W GAS5 SGDID:S0005390, Chr XV from 268187-269641, Verified ORF	4	236	0.115464
gi|55228	48473	YOL031C SIL1 SGDID:S0005391, Chr XV from 267529-266264, reverse complement, Verified ORF	3	166	0.0829384
gi|55243	62191	YOL033W MSE1 SGDID:S0005393, Chr XV from 263475-265085, Verified ORF	2	129	0.0446927
gi|55295	28650	YOL038W PRE6 SGDID:S0005398, Chr XV from 255335-256099, Verified ORF	4	178	0.270588
gi|55304	15992	YOL040C RPS15 SGDID:S0005400, Chr XV from 253575-253147, reverse complement, Verified ORF	6	335	0.524476
gi|55308	52138	YOL041C NOP12 SGDID:S0005401, Chr XV from 252644-251265, reverse complement, Verified ORF	8	442	0.21087
gi|55380	55952	YOL049W GSH2 SGDID:S0005409, Chr XV from 238617-240092, Verified ORF	7	378	0.189024
gi|55413	46659	YOL052C SPE2 SGDID:S0005412, Chr XV from 233634-232444, reverse complement, Verified ORF	3	124	0.0906801
gi|55458	80745	YOL057W YOL057W SGDID:S0005418, Chr XV from 220765-222900, Uncharacterized ORF	16	835	0.323034
gi|55471	47423	YOL058W ARG1 SGDID:S0005419, Chr XV from 219209-220471, Verified ORF	16	546	0.356295
gi|55480	49790	YOL059W GPD2 SGDID:S0005420, Chr XV from 217125-218447, Verified ORF	10	439	0.315193
gi|55502	53870	YOL061W PRS5 SGDID:S0005422, Chr XV from 212243-213733, Verified ORF	13	591	0.317907
gi|55539	39467	YOL064C MET22 SGDID:S0005425, Chr XV from 207175-206102, reverse complement, Verified ORF	7	244	0.259777
gi|55554	67735	YOL066C RIB2 SGDID:S0005427, Chr XV from 204470-202695, reverse complement, Verified ORF	3	166	0.0608108
gi|55579	53168	YOL069W NUF2 SGDID:S0005430, Chr XV from 198941-200296, Verified ORF	3	137	0.0707965
gi|55641	93548	YOL076W MDM20 SGDID:S0005436, Chr XV from 187023-189413, Verified ORF	19	849	0.249686
gi|55656	33728	YOL077C BRX1 SGDID:S0005437, Chr XV from 186722-185847, reverse complement, Verified ORF	4	127	0.15411
gi|55696	353612	YOL081W IRA2 SGDID:S0005441, Chr XV from 171069-180308, Verified ORF	3	70	0.0172078
gi|55791	37282	YOL086C ADH1 SGDID:S0005446, Chr XV from 160593-159547, reverse complement, Verified ORF	26	1402	0.704871
gi|55846	109557	YOL090W MSH2 SGDID:S0005450, Chr XV from 147381-150275, Verified ORF	4	111	0.0497409
gi|55889	36297	YOL094C RFC4 SGDID:S0005454, Chr XV from 142554-141583, reverse complement, Verified ORF	3	163	0.16358
gi|55916	49661	YOL097C WRS1 SGDID:S0005457, Chr XV from 137824-136526, reverse complement, Verified ORF	23	1137	0.535797
gi|55928	119287	YOL098C YOL098C SGDID:S0005458, Chr XV from 135837-132724, reverse complement, Uncharacterized ORF	22	919	0.232177
gi|56067	12582	YOL109W ZEO1 SGDID:S0005469, Chr XV from 110296-110637, Verified ORF	11	504	0.631579
gi|56075	23718	YOL111C YOL111C SGDID:S0005471, Chr XV from 108895-108257, reverse complement, Uncharacterized ORF	4	129	0.300469
gi|56107	66162	YOL115W TRF4 SGDID:S0005475, Chr XV from 101474-103228, Verified ORF	2	115	0.0529915
gi|56156	15907	YOL121C RPS19A SGDID:S0005481, Chr XV from 92849-92830,92439-92025, reverse complement, Verified ORF	13	659	0.682759
gi|56171	59727	YOL123W HRP1 SGDID:S0005483, Chr XV from 87843-89447, Verified ORF	6	372	0.17757
gi|56190	55030	YOL125W YOL125W SGDID:S0005485, Chr XV from 83833-85263, Uncharacterized ORF	3	107	0.119497
gi|56199	46540	YOL126C MDH2 SGDID:S0005486, Chr XV from 83057-81786, reverse complement, Verified ORF	3	151	0.132075
gi|56208	15748	YOL127W RPL25 SGDID:S0005487, Chr XV from 80347-80359,80774-81189, Verified ORF	14	691	0.496503
gi|56308	24239	YOL139C CDC33 SGDID:S0005499, Chr XV from 61023-60382, reverse complement, Verified ORF	11	477	0.406542
gi|56313	46994	YOL140W ARG8 SGDID:S0005500, Chr XV from 58758-60029, Verified ORF	8	379	0.290094
gi|56341	18601	YOL143C RIB4 SGDID:S0005503, Chr XV from 55102-54593, reverse complement, Verified ORF	4	152	0.217647
gi|56345	57158	YOL144W NOP8 SGDID:S0005504, Chr XV from 53096-54550, Verified ORF	3	110	0.0927835
gi|56355	124977	YOL145C CTR9 SGDID:S0005505, Chr XV from 52786-49553, reverse complement, Verified ORF	16	825	0.185529
gi|56379	27029	YOL147C PEX11 SGDID:S0005507, Chr XV from 48641-47931, reverse complement, Verified ORF	3	92	0.135021
gi|56396	26364	YOL149W DCP1 SGDID:S0005509, Chr XV from 44936-45631, Verified ORF	3	148	0.193966
gi|56404	38374	YOL151W GRE2 SGDID:S0005511, Chr XV from 43692-44720, Verified ORF	7	298	0.221574
gi|56541	84158	YOR001W RRP6 SGDID:S0005527, Chr XV from 326832-329033, Verified ORF	7	292	0.132153
gi|56605	37252	YOR007C SGT2 SGDID:S0005533, Chr XV from 339978-338938, reverse complement, Verified ORF	17	1097	0.622478
gi|56677	85738	YOR014W RTS1 SGDID:S0005540, Chr XV from 357673-359946, Verified ORF	5	192	0.0765172
gi|56743	11365	YOR020C HSP10 SGDID:S0005546, Chr XV from 370843-370523, reverse complement, Verified ORF	7	344	0.663551
gi|56749	24785	YOR021C YOR021C SGDID:S0005547, Chr XV from 373438-372797, reverse complement, Uncharacterized ORF	11	346	0.53271
gi|56797	66395	YOR027W STI1 SGDID:S0005553, Chr XV from 381052-382821, Verified ORF	34	1740	0.60678
gi|56874	90123	YOR035C SHE4 SGDID:S0005561, Chr XV from 400103-397734, reverse complement, Verified ORF	12	554	0.198734
gi|56935	46842	YOR042W CUE5 SGDID:S0005568, Chr XV from 408424-409659, Uncharacterized ORF	3	105	0.0825243
gi|56943	55768	YOR043W WHI2 SGDID:S0005569, Chr XV from 410869-412329, Verified ORF	3	155	0.0821355
gi|56960	54011	YOR046C DBP5 SGDID:S0005572, Chr XV from 415907-414459, reverse complement, Verified ORF	17	969	0.434783
gi|56979	116431	YOR048C RAT1 SGDID:S0005574, Chr XV from 421650-418630, reverse complement, Verified ORF	3	118	0.0347567
gi|57007	47380	YOR051C YOR051C SGDID:S0005577, Chr XV from 426085-424847, reverse complement, Uncharacterized ORF	11	476	0.300242
gi|57039	52052	YOR056C NOB1 SGDID:S0005582, Chr XV from 431627-430248, reverse complement, Verified ORF	6	292	0.128261
gi|57048	44889	YOR057W SGT1 SGDID:S0005583, Chr XV from 432187-433374, Verified ORF	3	138	0.0757576
gi|57087	39664	YOR061W CKA2 SGDID:S0005587, Chr XV from 441535-442554, Verified ORF	5	197	0.173529
gi|57100	43844	YOR063W RPL3 SGDID:S0005589, Chr XV from 444687-445850, Verified ORF	38	1755	0.574742
gi|57146	76551	YOR069W VPS5 SGDID:S0005595, Chr XV from 453769-455796, Verified ORF	6	337	0.134615
gi|57293	39743	YOR085W OST3 SGDID:S0005611, Chr XV from 482034-483086, Verified ORF	3	101	0.0911681
gi|57300	133892	YOR086C TCB1 SGDID:S0005612, Chr XV from 486780-483220, reverse complement, Verified ORF	7	382	0.0935131
gi|57334	23181	YOR089C VPS21 SGDID:S0005615, Chr XV from 490829-490197, reverse complement, Verified ORF	9	422	0.545024
gi|57339	63801	YOR090C PTC5 SGDID:S0005616, Chr XV from 492842-491124, reverse complement, Verified ORF	2	99	0.0471204
gi|57350	46319	YOR091W YOR091W SGDID:S0005617, Chr XV from 493265-494470, Uncharacterized ORF	5	244	0.114428
gi|57404	28355	YOR095C RKI1 SGDID:S0005621, Chr XV from 504328-503552, reverse complement, Verified ORF	6	289	0.254826
gi|57410	21609	YOR096W RPS7A SGDID:S0005622, Chr XV from 505794-505937,506339-506767, Verified ORF	26	1176	0.879581
gi|57438	46392	YOR099W KTR1 SGDID:S0005625, Chr XV from 511825-513006, Verified ORF	17	662	0.390863
gi|57492	67614	YOR108W LEU9 SGDID:S0005634, Chr XV from 523027-524841, Verified ORF	10	357	0.25124
gi|57504	125013	YOR109W INP53 SGDID:S0005635, Chr XV from 525278-528601, Verified ORF	5	238	0.0658845
gi|57524	49343	YOR110W TFC7 SGDID:S0005636, Chr XV from 528941-530248, Verified ORF	5	161	0.12844
gi|57538	85229	YOR112W YOR112W SGDID:S0005638, Chr XV from 531508-533793, Uncharacterized ORF	18	795	0.257218
gi|57575	30844	YOR115C TRS33 SGDID:S0005641, Chr XV from 539465-538659, reverse complement, Verified ORF	4	138	0.237918
gi|57581	163567	YOR116C RPO31 SGDID:S0005642, Chr XV from 544145-539763, reverse complement, Verified ORF	16	720	0.145791
gi|57607	48283	YOR117W RPT5 SGDID:S0005643, Chr XV from 545029-546333, Verified ORF	23	1117	0.604598
gi|57616	64596	YOR118W YOR118W SGDID:S0005644, Chr XV from 546857-548560, Uncharacterized ORF	2	68	0.0528169
gi|57627	56258	YOR119C RIO1 SGDID:S0005645, Chr XV from 550246-548792, reverse complement, Verified ORF	9	512	0.251546
gi|57637	35171	YOR120W GCY1 SGDID:S0005646, Chr XV from 551114-552052, Verified ORF	3	114	0.191693
gi|57647	13726	YOR122C PFY1 SGDID:S0005648, Chr XV from 552887-552875,552665-552298, reverse complement, Verified ORF	4	277	0.393701
gi|57651	54002	YOR123C LEO1 SGDID:S0005649, Chr XV from 554570-553176, reverse complement, Verified ORF	3	143	0.113978
gi|57660	147005	YOR124C UBP2 SGDID:S0005650, Chr XV from 558642-554824, reverse complement, Verified ORF	7	330	0.0706991
gi|57749	63222	YOR132W VPS17 SGDID:S0005658, Chr XV from 573175-574830, Verified ORF	6	254	0.146739
gi|57787	39886	YOR136W IDH2 SGDID:S0005662, Chr XV from 580250-581359, Verified ORF	12	618	0.424324
gi|57838	100604	YOR141C ARP8 SGDID:S0005667, Chr XV from 592587-589942, reverse complement, Verified ORF	9	494	0.137188
gi|57854	35181	YOR142W LSC1 SGDID:S0005668, Chr XV from 593057-594046, Verified ORF	9	403	0.424242
gi|57901	37049	YOR143C THI80 SGDID:S0005669, Chr XV from 602342-601383, reverse complement, Verified ORF	2	80	0.096875
gi|57923	30313	YOR145C PNO1 SGDID:S0005671, Chr XV from 606171-605347, reverse complement, Verified ORF	7	312	0.294545
gi|57963	139633	YOR151C RPB2 SGDID:S0005677, Chr XV from 616671-612997, reverse complement, Verified ORF	35	1582	0.310204
gi|57991	171925	YOR153W PDR5 SGDID:S0005679, Chr XV from 619840-624375, Verified ORF	27	1190	0.215608
gi|58029	51526	YOR155C ISN1 SGDID:S0005681, Chr XV from 627980-626628, reverse complement, Verified ORF	8	256	0.24612
gi|58058	35976	YOR158W PET123 SGDID:S0005684, Chr XV from 632164-633120, Verified ORF	3	153	0.100313
gi|58068	111872	YOR160W MTR10 SGDID:S0005686, Chr XV from 633839-636757, Verified ORF	12	493	0.167523
gi|58123	36371	YOR164C YOR164C SGDID:S0005690, Chr XV from 644332-643394, reverse complement, Uncharacterized ORF	7	330	0.300319
gi|58130	89662	YOR165W SEY1 SGDID:S0005691, Chr XV from 644566-646896, Verified ORF	24	1063	0.328185
gi|58153	7587	YOR167C RPS28A SGDID:S0005693, Chr XV from 649007-648804, reverse complement, Verified ORF	11	440	0.764706
gi|58156	93531	YOR168W GLN4 SGDID:S0005694, Chr XV from 649303-651732, Verified ORF	42	2086	0.532099
gi|58178	70280	YOR171C LCB4 SGDID:S0005697, Chr XV from 653884-652010, reverse complement, Verified ORF	5	207	0.1216
gi|58205	46439	YOR173W DCS2 SGDID:S0005699, Chr XV from 657132-658325, Verified ORF	6	166	0.18593
gi|58219	72694	YOR175C YOR175C SGDID:S0005701, Chr XV from 661674-659815, reverse complement, Uncharacterized ORF	5	227	0.0951613
gi|58231	44739	YOR176W HEM15 SGDID:S0005702, Chr XV from 662401-663582, Verified ORF	6	203	0.261421
gi|58293	43560	YOR184W SER1 SGDID:S0005710, Chr XV from 679357-680544, Verified ORF	16	861	0.5
gi|58313	48113	YOR187W TUF1 SGDID:S0005713, Chr XV from 684030-685343, Verified ORF	15	885	0.406393
gi|58450	95437	YOR195W SLK19 SGDID:S0005721, Chr XV from 712866-715331, Verified ORF	3	146	0.0474453
gi|58465	46788	YOR196C LIP5 SGDID:S0005722, Chr XV from 716837-715593, reverse complement, Verified ORF	3	139	0.0843373
gi|58473	50788	YOR197W MCA1 SGDID:S0005723, Chr XV from 717023-718384, Verified ORF	5	270	0.160793
gi|58482	54606	YOR198C BFR1 SGDID:S0005724, Chr XV from 720065-718653, reverse complement, Verified ORF	37	1786	0.602972
gi|58514	65741	YOR204W DED1 SGDID:S0005730, Chr XV from 722911-724725, Verified ORF	31	1936	0.6
gi|58537	81835	YOR206W NOC2 SGDID:S0005732, Chr XV from 727512-729644, Verified ORF	21	1045	0.326301
gi|58550	130457	YOR207C RET1 SGDID:S0005733, Chr XV from 733457-730008, reverse complement, Verified ORF	7	323	0.073913
gi|58585	49102	YOR209C NPT1 SGDID:S0005735, Chr XV from 737726-736437, reverse complement, Verified ORF	17	699	0.465116
gi|58594	8500	YOR210W RPB10 SGDID:S0005736, Chr XV from 738320-738532, Verified ORF	3	147	0.605634
gi|58597	101859	YOR211C MGM1 SGDID:S0005737, Chr XV from 741632-738924, reverse complement, Verified ORF	9	360	0.153931
gi|58639	56034	YOR216C RUD3 SGDID:S0005742, Chr XV from 748979-747525, reverse complement, Verified ORF	4	165	0.138144
gi|58649	95187	YOR217W RFC1 SGDID:S0005743, Chr XV from 749301-751886, Verified ORF	7	289	0.112529
gi|58700	34270	YOR222W ODC2 SGDID:S0005748, Chr XV from 758330-759253, Verified ORF	5	168	0.233766
gi|58713	16615	YOR224C RPB8 SGDID:S0005750, Chr XV from 761265-760825, reverse complement, Verified ORF	5	265	0.401361
gi|58762	48467	YOR230W WTM1 SGDID:S0005756, Chr XV from 770800-772113, Verified ORF	14	733	0.493151
gi|58784	26050	YOR232W MGE1 SGDID:S0005758, Chr XV from 774573-775259, Verified ORF	4	120	0.20524
gi|58804	12161	YOR234C RPL33B SGDID:S0005760, Chr XV from 779405-779387,778859-778555, reverse complement, Verified ORF	3	178	0.25
gi|58831	71614	YOR239W ABP140 SGDID:S0005765, Chr XV from 784857-785687,785689-786744, Verified ORF	22	790	0.422893
gi|58843	62397	YOR241W MET7 SGDID:S0005767, Chr XV from 786995-788641, Verified ORF	8	272	0.154827
gi|58862	77183	YOR243C PUS7 SGDID:S0005769, Chr XV from 792241-790211, reverse complement, Verified ORF	23	1201	0.429838
gi|58929	34425	YOR251C YOR251C SGDID:S0005777, Chr XV from 803464-802550, reverse complement, Uncharacterized ORF	9	303	0.37377
gi|58936	16696	YOR252W YOR252W SGDID:S0005778, Chr XV from 803777-804202, Uncharacterized ORF	2	101	0.176056
gi|58940	19885	YOR253W NAT5 SGDID:S0005779, Chr XV from 804376-804906, Verified ORF	2	91	0.265537
gi|58944	75697	YOR254C SEC63 SGDID:S0005780, Chr XV from 807022-805031, reverse complement, Verified ORF	17	910	0.349398
gi|58978	18796	YOR257W CDC31 SGDID:S0005783, Chr XV from 811006-811491, Verified ORF	3	111	0.197531
gi|58987	49492	YOR259C RPT4 SGDID:S0005785, Chr XV from 813706-812393, reverse complement, Verified ORF	20	882	0.399543
gi|58996	66286	YOR260W GCD1 SGDID:S0005786, Chr XV from 813982-815718, Verified ORF	11	534	0.309154
gi|59007	38460	YOR261C RPN8 SGDID:S0005787, Chr XV from 816929-815913, reverse complement, Verified ORF	7	287	0.294985
gi|59074	95866	YOR270C VPH1 SGDID:S0005796, Chr XV from 830571-828049, reverse complement, Verified ORF	21	1018	0.309156
gi|59090	35506	YOR271C YOR271C SGDID:S0005797, Chr XV from 832039-831056, reverse complement, Uncharacterized ORF	5	179	0.195122
gi|59097	51555	YOR272W YTM1 SGDID:S0005798, Chr XV from 832810-834192, Verified ORF	8	252	0.195228
gi|59147	31063	YOR278W HEM4 SGDID:S0005804, Chr XV from 842814-843641, Verified ORF	2	78	0.0797101
gi|59160	30513	YOR280C FSH3 SGDID:S0005806, Chr XV from 845789-844989, reverse complement, Verified ORF	5	217	0.262172
gi|59166	32887	YOR281C PLP2 SGDID:S0005807, Chr XV from 847126-846266, reverse complement, Verified ORF	2	69	0.087108
gi|59175	26331	YOR283W YOR283W SGDID:S0005809, Chr XV from 847450-848142, Uncharacterized ORF	2	88	0.12987
gi|59186	15461	YOR285W YOR285W SGDID:S0005811, Chr XV from 849632-850051, Uncharacterized ORF	5	252	0.507143
gi|59190	16744	YOR286W FMP31 SGDID:S0005812, Chr XV from 850277-850726, Uncharacterized ORF	3	133	0.333333
gi|59201	36613	YOR288C MPD1 SGDID:S0005814, Chr XV from 853074-852118, reverse complement, Verified ORF	3	126	0.100313
gi|59214	194388	YOR290C SNF2 SGDID:S0005816, Chr XV from 860255-855144, reverse complement, Verified ORF	3	87	0.0252347
gi|59282	22949	YOR294W RRS1 SGDID:S0005820, Chr XV from 868337-868948, Verified ORF	3	132	0.191176
gi|59320	16394	YOR298C-A MBF1 SGDID:S0007253, Chr XV from 877682-877227, reverse complement, Verified ORF	7	255	0.513158
gi|59361	45789	YOR303W CPA1 SGDID:S0005829, Chr XV from 882895-884130, Verified ORF	11	527	0.276699
gi|59432	56978	YOR310C NOP58 SGDID:S0005837, Chr XV from 898355-896820, reverse complement, Verified ORF	22	1538	0.492188
gi|59483	78558	YOR317W FAA1 SGDID:S0005844, Chr XV from 909338-911440, Verified ORF	22	1154	0.383738
gi|59504	57769	YOR320C GNT1 SGDID:S0005847, Chr XV from 915089-913614, reverse complement, Verified ORF	7	310	0.180894
gi|59543	49881	YOR323C PRO2 SGDID:S0005850, Chr XV from 922900-921530, reverse complement, Verified ORF	17	904	0.402626
gi|59568	181366	YOR326W MYO2 SGDID:S0005853, Chr XV from 925716-930440, Verified ORF	42	2190	0.36254
gi|59596	13006	YOR327C SNC2 SGDID:S0005854, Chr XV from 931076-930729, reverse complement, Verified ORF	3	146	0.258621
gi|59674	26455	YOR332W VMA4 SGDID:S0005859, Chr XV from 943651-944352, Verified ORF	11	572	0.495726
gi|59692	107610	YOR335C ALA1 SGDID:S0005862, Chr XV from 949104-946228, reverse complement, Verified ORF	47	2415	0.540146
gi|59711	157006	YOR336W KRE5 SGDID:S0005863, Chr XV from 949768-953865, Verified ORF	8	326	0.0805271
gi|59761	36316	YOR340C RPA43 SGDID:S0005867, Chr XV from 960177-959197, reverse complement, Verified ORF	4	171	0.171254
gi|59768	187683	YOR341W RPA190 SGDID:S0005868, Chr XV from 960982-965976, Verified ORF	58	2833	0.409009
gi|59874	55446	YOR347C PYK2 SGDID:S0005874, Chr XV from 986457-984937, reverse complement, Verified ORF	2	96	0.0453649
gi|59896	117771	YOR349W CIN1 SGDID:S0005876, Chr XV from 989784-992828, Verified ORF	2	115	0.0236453
gi|59959	80353	YOR354C MSC6 SGDID:S0005881, Chr XV from 1003220-1001142, reverse complement, Verified ORF	17	790	0.30303
gi|59982	70103	YOR356W YOR356W SGDID:S0005883, Chr XV from 1007217-1009112, Uncharacterized ORF	9	403	0.205696
gi|60024	88416	YOR361C PRT1 SGDID:S0005888, Chr XV from 1017648-1015357, reverse complement, Verified ORF	35	1545	0.507853
gi|60038	31688	YOR362C PRE10 SGDID:S0005889, Chr XV from 1018742-1017876, reverse complement, Verified ORF	6	216	0.294118
gi|60095	15462	YOR369C RPS12 SGDID:S0005896, Chr XV from 1028621-1028190, reverse complement, Verified ORF	11	614	0.625
gi|60099	67788	YOR370C MRS6 SGDID:S0005897, Chr XV from 1030990-1029179, reverse complement, Verified ORF	7	249	0.10596
gi|60154	56973	YOR374W ALD4 SGDID:S0005901, Chr XV from 1039836-1041395, Verified ORF	23	1358	0.594231
gi|60164	49881	YOR375C GDH1 SGDID:S0005902, Chr XV from 1043038-1041674, reverse complement, Verified ORF	29	1856	0.778022
gi|60350	43959	YPL001W HAT1 SGDID:S0005922, Chr XVI from 554602-555726, Verified ORF	2	131	0.0586667
gi|60372	38048	YPL004C LSP1 SGDID:S0005925, Chr XVI from 551654-550629, reverse complement, Verified ORF	17	1042	0.488304
gi|60439	119395	YPL009C YPL009C SGDID:S0005930, Chr XVI from 538933-535817, reverse complement, Uncharacterized ORF	8	418	0.0923965
gi|60458	21674	YPL010W RET3 SGDID:S0005931, Chr XVI from 535015-535584, Verified ORF	4	192	0.194737
gi|60470	138278	YPL012W RRP12 SGDID:S0005933, Chr XVI from 529720-533406, Verified ORF	24	1223	0.271766
gi|60552	96608	YPL019C VTC3 SGDID:S0005940, Chr XVI from 517016-514509, reverse complement, Verified ORF	29	1194	0.386364
gi|60604	74238	YPL023C MET12 SGDID:S0005944, Chr XVI from 506310-504337, reverse complement, Verified ORF	8	326	0.177812
gi|60643	42045	YPL028W ERG10 SGDID:S0005949, Chr XVI from 498094-499290, Verified ORF	18	919	0.56391
gi|60676	35055	YPL031C PHO85 SGDID:S0005952, Chr XVI from 493035-493019,492916-492016, reverse complement, Verified ORF	3	72	0.160131
gi|60683	92258	YPL032C SVL3 SGDID:S0005953, Chr XVI from 491362-488885, reverse complement, Verified ORF	4	215	0.0653753
gi|60728	17010	YPL037C EGD1 SGDID:S0005958, Chr XVI from 481898-481425, reverse complement, Verified ORF	5	245	0.607595
gi|60746	116519	YPL040C ISM1 SGDID:S0005961, Chr XVI from 478998-475990, reverse complement, Verified ORF	4	129	0.0448654
gi|60780	78119	YPL043W NOP4 SGDID:S0005964, Chr XVI from 469936-471993, Verified ORF	8	396	0.164723
gi|60819	47172	YPL048W CAM1 SGDID:S0005969, Chr XVI from 464398-465645, Verified ORF	18	900	0.543269
gi|60836	45982	YPL050C MNN9 SGDID:S0005971, Chr XVI from 461963-460776, reverse complement, Verified ORF	9	288	0.30303
gi|60854	52494	YPL053C KTR6 SGDID:S0005974, Chr XVI from 458455-457115, reverse complement, Verified ORF	2	75	0.0738255
gi|60888	172722	YPL058C PDR12 SGDID:S0005979, Chr XVI from 450374-445839, reverse complement, Verified ORF	2	96	0.0218254
gi|60915	17035	YPL059W GRX5 SGDID:S0005980, Chr XVI from 444576-445028, Verified ORF	6	234	0.423841
gi|60947	54779	YPL061W ALD6 SGDID:S0005982, Chr XVI from 432585-434087, Verified ORF	36	2161	0.610778
gi|60961	55121	YPL063W TIM50 SGDID:S0005984, Chr XVI from 429936-431366, Verified ORF	14	640	0.404612
gi|60992	22762	YPL067C YPL067C SGDID:S0005988, Chr XVI from 425844-425248, reverse complement, Uncharacterized ORF	3	104	0.221106
gi|61081	26965	YPL078C ATP4 SGDID:S0005999, Chr XVI from 408741-408007, reverse complement, Verified ORF	12	495	0.485714
gi|61087	18320	YPL079W RPL21B SGDID:S0006000, Chr XVI from 406633-406643,407065-407536, Verified ORF	2	106	0.0745342
gi|61099	210757	YPL082C MOT1 SGDID:S0006003, Chr XVI from 404080-398477, reverse complement, Verified ORF	19	755	0.132227
gi|61141	97728	YPL084W BRO1 SGDID:S0006005, Chr XVI from 394035-396569, Verified ORF	9	405	0.151479
gi|61157	241719	YPL085W SEC16 SGDID:S0006006, Chr XVI from 387064-393651, Verified ORF	4	205	0.0300546
gi|61195	64244	YPL086C ELP3 SGDID:S0006007, Chr XVI from 386443-384770, reverse complement, Verified ORF	6	244	0.15233
gi|61238	53693	YPL091W GLR1 SGDID:S0006012, Chr XVI from 375499-376950, Verified ORF	11	460	0.31405
gi|61257	74763	YPL093W NOG1 SGDID:S0006014, Chr XVI from 370975-372918, Verified ORF	17	699	0.24537
gi|61295	55652	YPL097W MSY1 SGDID:S0006018, Chr XVI from 364949-366427, Verified ORF	2	82	0.0649087
gi|61305	12301	YPL098C YPL098C SGDID:S0006019, Chr XVI from 364724-364383, reverse complement, Uncharacterized ORF	2	105	0.342105
gi|61344	75869	YPL104W MSD1 SGDID:S0006025, Chr XVI from 355697-357673, Verified ORF	2	96	0.0440061
gi|61356	94470	YPL105C YPL105C SGDID:S0006026, Chr XVI from 355409-352860, reverse complement, Uncharacterized ORF	8	425	0.121176
gi|61372	77604	YPL106C SSE1 SGDID:S0006027, Chr XVI from 352272-350191, reverse complement, Verified ORF	52	3113	0.652738
gi|61407	138726	YPL110C YPL110C SGDID:S0006031, Chr XVI from 344738-341067, reverse complement, Uncharacterized ORF	4	143	0.0400327
gi|61429	35981	YPL111W CAR1 SGDID:S0006032, Chr XVI from 339943-340944, Verified ORF	4	179	0.128743
gi|61436	45111	YPL112C PEX25 SGDID:S0006033, Chr XVI from 338619-337435, reverse complement, Verified ORF	4	206	0.126582
gi|61476	79607	YPL116W HOS3 SGDID:S0006037, Chr XVI from 329605-331698, Verified ORF	7	229	0.146132
gi|61489	33729	YPL117C IDI1 SGDID:S0006038, Chr XVI from 328729-327863, reverse complement, Verified ORF	5	238	0.276817
gi|61495	39421	YPL118W MRP51 SGDID:S0006039, Chr XVI from 326627-327661, Verified ORF	3	102	0.0985507
gi|61558	120345	YPL125W KAP120 SGDID:S0006046, Chr XVI from 313387-316485, Verified ORF	8	253	0.105518
gi|61577	101516	YPL126W NAN1 SGDID:S0006047, Chr XVI from 310209-312899, Verified ORF	15	591	0.244147
gi|61593	27843	YPL127C HHO1 SGDID:S0006048, Chr XVI from 309603-308827, reverse complement, Verified ORF	2	91	0.0965251
gi|61599	63127	YPL128C TBF1 SGDID:S0006049, Chr XVI from 308220-306532, reverse complement, Verified ORF	5	237	0.119005
gi|61621	33751	YPL131W RPL5 SGDID:S0006052, Chr XVI from 303120-304013, Verified ORF	15	936	0.651007
gi|61627	34308	YPL132W COX11 SGDID:S0006053, Chr XVI from 301715-302617, Verified ORF	2	84	0.10299
gi|61643	34298	YPL134C ODC1 SGDID:S0006055, Chr XVI from 299502-298570, reverse complement, Verified ORF	2	80	0.0771704
gi|61660	141602	YPL137C YPL137C SGDID:S0006058, Chr XVI from 296646-292816, reverse complement, Uncharacterized ORF	3	115	0.0289742
gi|61728	12147	YPL143W RPL33A SGDID:S0006064, Chr XVI from 282121-282139,282665-282969, Verified ORF	14	562	0.685185
gi|61735	49632	YPL145C KES1 SGDID:S0006066, Chr XVI from 279698-278394, reverse complement, Verified ORF	13	521	0.351724
gi|61744	52581	YPL146C YPL146C SGDID:S0006067, Chr XVI from 277528-276161, reverse complement, Uncharacterized ORF	2	65	0.0394737
gi|61829	44699	YPL154C PEP4 SGDID:S0006075, Chr XVI from 260930-259713, reverse complement, Verified ORF	11	618	0.273399
gi|61883	124804	YPL160W CDC60 SGDID:S0006081, Chr XVI from 246989-250261, Verified ORF	49	2613	0.511457
gi|61903	71689	YPL161C BEM4 SGDID:S0006082, Chr XVI from 246219-244318, reverse complement, Verified ORF	6	359	0.12776
gi|61989	67366	YPL169C MEX67 SGDID:S0006090, Chr XVI from 230837-229038, reverse complement, Verified ORF	8	319	0.183333
gi|62000	16861	YPL170W DAP1 SGDID:S0006091, Chr XVI from 228313-228771, Verified ORF	3	171	0.385621
gi|62190	90497	YPL190C NAB3 SGDID:S0006111, Chr XVI from 187724-185316, reverse complement, Verified ORF	10	351	0.124533
gi|62237	107541	YPL195W APL5 SGDID:S0006116, Chr XVI from 176222-179020, Verified ORF	19	940	0.24866
gi|62305	57589	YPL204W HRR25 SGDID:S0006125, Chr XVI from 164275-165759, Verified ORF	3	86	0.0666667
gi|62325	91174	YPL207W YPL207W SGDID:S0006128, Chr XVI from 159908-162340, Uncharacterized ORF	5	269	0.0900123
gi|62340	67535	YPL208W YPL208W SGDID:S0006129, Chr XVI from 157841-159592, Uncharacterized ORF	4	170	0.0941781
gi|62359	73894	YPL210C SRP72 SGDID:S0006131, Chr XVI from 156211-154289, reverse complement, Verified ORF	15	771	0.280811
gi|62371	20425	YPL211W NIP7 SGDID:S0006132, Chr XVI from 153494-154039, Verified ORF	4	124	0.346154
gi|62376	62389	YPL212C PUS1 SGDID:S0006133, Chr XVI from 153148-151514, reverse complement, Verified ORF	20	901	0.405505
gi|62430	135829	YPL217C BMS1 SGDID:S0006138, Chr XVI from 143170-139619, reverse complement, Verified ORF	12	520	0.130068
gi|62451	21494	YPL218W SAR1 SGDID:S0006139, Chr XVI from 138697-138724,138864-139408, Verified ORF	14	887	0.848168
gi|62471	90088	YPL221W BOP1 SGDID:S0006142, Chr XVI from 133042-135423, Uncharacterized ORF	3	139	0.0503778
gi|62515	17491	YPL225W YPL225W SGDID:S0006146, Chr XVI from 126006-126446, Uncharacterized ORF	11	476	0.687075
gi|62519	134932	YPL226W NEW1 SGDID:S0006147, Chr XVI from 121767-125357, Verified ORF	46	2125	0.423559
gi|62547	61926	YPL228W CET1 SGDID:S0006149, Chr XVI from 118382-120031, Verified ORF	2	62	0.0490909
gi|62571	207388	YPL231W FAS2 SGDID:S0006152, Chr XVI from 108652-114315, Verified ORF	107	5600	0.629767
gi|62604	33143	YPL232W SSO1 SGDID:S0006153, Chr XVI from 107275-108147, Verified ORF	2	62	0.103093
gi|62619	51694	YPL235W RVB2 SGDID:S0006156, Chr XVI from 103232-104647, Verified ORF	20	1172	0.463983
gi|62636	31840	YPL237W SUI3 SGDID:S0006158, Chr XVI from 100496-101353, Verified ORF	10	437	0.444056
gi|62651	81356	YPL240C HSP82 SGDID:S0006161, Chr XVI from 98625-96496, reverse complement, Verified ORF	10	650	0.13662
gi|62696	69191	YPL243W SRP68 SGDID:S0006164, Chr XVI from 88517-90316, Verified ORF	16	884	0.351667
gi|62714	52623	YPL245W YPL245W SGDID:S0006166, Chr XVI from 85586-86950, Uncharacterized ORF	6	338	0.153846
gi|62755	101852	YPL249C GYP5 SGDID:S0006170, Chr XVI from 79353-76669, reverse complement, Verified ORF	4	214	0.0603352
gi|62885	54125	YPL259C APM1 SGDID:S0006180, Chr XVI from 52671-51244, reverse complement, Verified ORF	2	68	0.0546218
gi|62894	63084	YPL260W YPL260W SGDID:S0006181, Chr XVI from 49303-50958, Uncharacterized ORF	16	685	0.291667
gi|62908	53574	YPL262W FUM1 SGDID:S0006183, Chr XVI from 47336-48802, Verified ORF	18	781	0.476483
gi|62918	75786	YPL263C KEL3 SGDID:S0006184, Chr XVI from 46506-44551, reverse complement, Verified ORF	10	387	0.202454
gi|62949	36099	YPL266W DIM1 SGDID:S0006187, Chr XVI from 39121-40077, Verified ORF	6	195	0.213166
gi|63016	36988	YPL273W SAM4 SGDID:S0006194, Chr XVI from 25087-26064, Verified ORF	9	344	0.306748
gi|63136	57989	YPR002W PDH1 SGDID:S0006206, Chr XVI from 558382-559932, Verified ORF	5	196	0.15087
gi|63160	37122	YPR004C YPR004C SGDID:S0006208, Chr XVI from 565038-564004, reverse complement, Uncharacterized ORF	3	164	0.142029
gi|63216	136682	YPR010C RPA135 SGDID:S0006214, Chr XVI from 581193-577582, reverse complement, Verified ORF	36	1803	0.385382
gi|63238	36176	YPR011C YPR011C SGDID:S0006215, Chr XVI from 584039-583059, reverse complement, Uncharacterized ORF	2	81	0.0795107
gi|63264	26669	YPR016C TIF6 SGDID:S0006220, Chr XVI from 593066-592329, reverse complement, Verified ORF	3	120	0.182927
gi|63289	105680	YPR019W CDC54 SGDID:S0006223, Chr XVI from 596747-599548, Verified ORF	10	523	0.120985
gi|63306	12970	YPR020W ATP20 SGDID:S0006224, Chr XVI from 599867-600214, Verified ORF	5	145	0.491379
gi|63309	104695	YPR021C AGC1 SGDID:S0006225, Chr XVI from 603354-600646, reverse complement, Verified ORF	4	104	0.0487265
gi|63346	45517	YPR023C EAF3 SGDID:S0006227, Chr XVI from 610028-608823, reverse complement, Verified ORF	3	165	0.0945274
gi|63354	82177	YPR024W YME1 SGDID:S0006228, Chr XVI from 610478-612721, Verified ORF	7	353	0.102941
gi|63404	20257	YPR028W YOP1 SGDID:S0006232, Chr XVI from 623524-623574,623708-624199, Verified ORF	2	124	0.110497
gi|63409	94079	YPR029C APL4 SGDID:S0006233, Chr XVI from 626964-624466, reverse complement, Verified ORF	12	500	0.165666
gi|63477	60200	YPR033C HTS1 SGDID:S0006237, Chr XVI from 639016-637376, reverse complement, Verified ORF	25	1235	0.511883
gi|63497	42078	YPR035W GLN1 SGDID:S0006239, Chr XVI from 642205-643317, Verified ORF	9	476	0.261456
gi|63505	54781	YPR036W VMA13 SGDID:S0006240, Chr XVI from 643833-645269, Verified ORF	18	1030	0.421712
gi|63528	41222	YPR040W TIP41 SGDID:S0006244, Chr XVI from 647302-648372, Verified ORF	2	83	0.0728291
gi|63535	45632	YPR041W TIF5 SGDID:S0006245, Chr XVI from 648701-649918, Verified ORF	15	636	0.317734
gi|63582	55136	YPR047W MSF1 SGDID:S0006251, Chr XVI from 657526-658935, Verified ORF	3	112	0.0914894
gi|63632	10796	YPR052C NHP6A SGDID:S0006256, Chr XVI from 665971-665690, reverse complement, Verified ORF	2	94	0.276596
gi|63647	122547	YPR055W SEC8 SGDID:S0006259, Chr XVI from 667673-670870, Verified ORF	3	82	0.0469043
gi|63680	33639	YPR058W YMC1 SGDID:S0006262, Chr XVI from 673748-674671, Verified ORF	5	271	0.24026
gi|63691	29843	YPR060C ARO7 SGDID:S0006264, Chr XVI from 675628-674858, reverse complement, Verified ORF	6	198	0.268482
gi|63704	17838	YPR062W FCY1 SGDID:S0006266, Chr XVI from 677162-677638, Verified ORF	3	133	0.27673
gi|63744	33531	YPR069C SPE3 SGDID:S0006273, Chr XVI from 685434-684553, reverse complement, Verified ORF	12	625	0.435374
gi|63766	66156	YPR072W NOT5 SGDID:S0006276, Chr XVI from 690104-691786, Verified ORF	2	81	0.0606061
gi|63781	73874	YPR074C TKL1 SGDID:S0006278, Chr XVI from 694835-692793, reverse complement, Verified ORF	40	1950	0.580029
gi|63837	71430	YPR081C GRS2 SGDID:S0006285, Chr XVI from 703968-702112, reverse complement, Verified ORF	3	105	0.0743134
gi|63882	38746	YPR086W SUA7 SGDID:S0006290, Chr XVI from 710099-711136, Verified ORF	2	97	0.0867052
gi|63892	59813	YPR088C SRP54 SGDID:S0006292, Chr XVI from 713026-711401, reverse complement, Verified ORF	5	192	0.105166
gi|63919	87384	YPR091C YPR091C SGDID:S0006295, Chr XVI from 718466-716154, reverse complement, Uncharacterized ORF	2	59	0.0324254
gi|63970	123376	YPR097W YPR097W SGDID:S0006301, Chr XVI from 725392-728613, Uncharacterized ORF	4	141	0.0493482
gi|64008	31902	YPR103W PRE2 SGDID:S0006307, Chr XVI from 732347-733210, Verified ORF	3	171	0.125
gi|64031	98832	YPR105C COG4 SGDID:S0006309, Chr XVI from 739567-736982, reverse complement, Verified ORF	11	426	0.182135
gi|64061	49213	YPR108W RPN7 SGDID:S0006312, Chr XVI from 742452-743741, Verified ORF	13	563	0.246512
gi|64079	37948	YPR110C RPC40 SGDID:S0006314, Chr XVI from 746833-745826, reverse complement, Verified ORF	13	644	0.455357
gi|64086	66180	YPR111W DBF20 SGDID:S0006315, Chr XVI from 747304-748998, Verified ORF	3	125	0.0584071
gi|64097	101115	YPR112C MRD1 SGDID:S0006316, Chr XVI from 751917-749254, reverse complement, Verified ORF	12	553	0.148649
gi|64113	25093	YPR113W PIS1 SGDID:S0006317, Chr XVI from 752255-752917, Verified ORF	2	88	0.117647
gi|64194	45220	YPR118W YPR118W SGDID:S0006322, Chr XVI from 767750-768985, Uncharacterized ORF	8	353	0.247573
gi|64258	44811	YPR124W CTR1 SGDID:S0006328, Chr XVI from 786204-787424, Verified ORF	5	316	0.154791
gi|64266	52256	YPR125W YPR125W SGDID:S0006329, Chr XVI from 787957-789321, Uncharacterized ORF	6	214	0.210989
gi|64278	38862	YPR127W YPR127W SGDID:S0006331, Chr XVI from 790079-791116, Uncharacterized ORF	6	207	0.190751
gi|64292	39223	YPR129W SCD6 SGDID:S0006333, Chr XVI from 792683-793732, Verified ORF	2	77	0.0971429
gi|64312	46055	YPR133C IWS1 SGDID:S0006337, Chr XVI from 797206-795974, reverse complement, Verified ORF	11	533	0.340633
gi|64328	105043	YPR135W CTF4 SGDID:S0006339, Chr XVI from 799230-802013, Verified ORF	5	305	0.0711207
gi|64389	65356	YPR137W RRP9 SGDID:S0006341, Chr XVI from 802355-804076, Verified ORF	7	272	0.167247
gi|64410	34079	YPR139C VPS66 SGDID:S0006343, Chr XVI from 814054-813152, reverse complement, Verified ORF	2	98	0.10299
gi|64450	63768	YPR144C NOC4 SGDID:S0006348, Chr XVI from 821419-819761, reverse complement, Verified ORF	10	496	0.267631
gi|64461	64942	YPR145W ASN1 SGDID:S0006349, Chr XVI from 822616-824334, Verified ORF	17	698	0.260035
gi|64482	49534	YPR148C YPR148C SGDID:S0006352, Chr XVI from 828136-826829, reverse complement, Uncharacterized ORF	8	378	0.211009
gi|64491	19240	YPR149W NCE102 SGDID:S0006353, Chr XVI from 829914-830435, Verified ORF	4	258	0.252874
gi|64504	54505	YPR152C YPR152C SGDID:S0006356, Chr XVI from 833454-832057, reverse complement, Uncharacterized ORF	2	68	0.0515021
gi|64522	71273	YPR155C NCA2 SGDID:S0006359, Chr XVI from 837409-835559, reverse complement, Verified ORF	3	93	0.0405186
gi|64643	80415	YPR159W KRE6 SGDID:S0006363, Chr XVI from 857579-859741, Verified ORF	8	475	0.158114
gi|64660	103496	YPR160W GPH1 SGDID:S0006364, Chr XVI from 861302-864010, Verified ORF	32	1615	0.423034
gi|64691	61010	YPR162C ORC4 SGDID:S0006366, Chr XVI from 868300-866711, reverse complement, Verified ORF	2	118	0.045283
gi|64701	48493	YPR163C TIF3 SGDID:S0006367, Chr XVI from 869951-868641, reverse complement, Verified ORF	22	898	0.530892
gi|64735	23537	YPR165W RHO1 SGDID:S0006369, Chr XVI from 875364-875993, Verified ORF	6	283	0.32381
gi|64753	58108	YPR169W JIP5 SGDID:S0006373, Chr XVI from 878620-880164, Uncharacterized ORF	5	282	0.128155
gi|64791	48257	YPR173C VPS4 SGDID:S0006377, Chr XVI from 887833-886520, reverse complement, Verified ORF	6	234	0.173516
gi|64805	78576	YPR175W DPB2 SGDID:S0006379, Chr XVI from 888970-891039, Verified ORF	3	193	0.0507246
gi|64850	39363	YPR180W AOS1 SGDID:S0006384, Chr XVI from 895957-897000, Verified ORF	3	226	0.16954
gi|64857	85958	YPR181C SEC23 SGDID:S0006385, Chr XVI from 899663-897357, reverse complement, Verified ORF	27	1371	0.456437
gi|64871	9711	YPR182W SMX3 SGDID:S0006386, Chr XVI from 900190-900450, Verified ORF	2	73	0.287356
gi|64874	30514	YPR183W DPM1 SGDID:S0006387, Chr XVI from 900751-901554, Verified ORF	8	443	0.358209
gi|64880	176002	YPR184W GDB1 SGDID:S0006388, Chr XVI from 902040-906650, Verified ORF	11	510	0.0917372
[truncated: 4 more rows]

## Sheet: Peptides information
Protein accession number	MW (Da)	ORF description	Peptide sequence	Peptide charge	Peptide score	Absolute delta mass (ppm)
gi|65251	28777	Q0250 COX2 SGDID:S0007281, Chr Mito from 73758-74513, Verified ORF	FLEWLNEQ	2	39	3.84271
gi|65251	28777	Q0250 COX2 SGDID:S0007281, Chr Mito from 73758-74513, Verified ORF	FVVTAADVIHDFAIPSLGIK	2	90	3.4404
gi|65251	28777	Q0250 COX2 SGDID:S0007281, Chr Mito from 73758-74513, Verified ORF	LLDTDTSMVVPVDTHIR	3	32	0.687171
gi|4914	22670	YAL003W EFB1 SGDID:S0000003, Chr I from 142176-142255,142622-143162, Verified ORF	AAKPAKPAAK	3	40	1.97741
gi|4914	22670	YAL003W EFB1 SGDID:S0000003, Chr I from 142176-142255,142622-143162, Verified ORF	AFQSAYPEFSR	2	46	2.0778
gi|4914	22670	YAL003W EFB1 SGDID:S0000003, Chr I from 142176-142255,142622-143162, Verified ORF	AIEMEGLTWGAHQFIPIGFGIK	3	54	4.88205
gi|4914	22670	YAL003W EFB1 SGDID:S0000003, Chr I from 142176-142255,142622-143162, Verified ORF	ASTDFSK	1	31	2.23667
gi|4914	22670	YAL003W EFB1 SGDID:S0000003, Chr I from 142176-142255,142622-143162, Verified ORF	ASTDFSKIETLK	2	63	1.02949
gi|4914	22670	YAL003W EFB1 SGDID:S0000003, Chr I from 142176-142255,142622-143162, Verified ORF	KAAKPAKPAAK	2	62	4.43271
gi|4914	22670	YAL003W EFB1 SGDID:S0000003, Chr I from 142176-142255,142622-143162, Verified ORF	QLNASLADK	2	55	1.65891
gi|4914	22670	YAL003W EFB1 SGDID:S0000003, Chr I from 142176-142255,142622-143162, Verified ORF	SIVTLDVKPWDDETNLEEMVANVK	3	37	2.09228
gi|4914	22670	YAL003W EFB1 SGDID:S0000003, Chr I from 142176-142255,142622-143162, Verified ORF	SYIEGTAVSQADVTVFK	2	81	5.50421
gi|4914	22670	YAL003W EFB1 SGDID:S0000003, Chr I from 142176-142255,142622-143162, Verified ORF	WFNHIASK	1	33	7.98476
gi|4924	69896	YAL005C SSA1 SGDID:S0000004, Chr I from 141433-139505, reverse complement, Verified ORF	AEETISWLDSNTTASK	2	96	0.39849
gi|4924	69896	YAL005C SSA1 SGDID:S0000004, Chr I from 141433-139505, reverse complement, Verified ORF	ARFEELCADLFR	2	56	0.931693
gi|4924	69896	YAL005C SSA1 SGDID:S0000004, Chr I from 141433-139505, reverse complement, Verified ORF	ATAGDTHLGGEDFDNR	2	86	6.79016
gi|4924	69896	YAL005C SSA1 SGDID:S0000004, Chr I from 141433-139505, reverse complement, Verified ORF	DAGTIAGLNVLR	2	102	0.737268
gi|4924	69896	YAL005C SSA1 SGDID:S0000004, Chr I from 141433-139505, reverse complement, Verified ORF	DLSTNQR	1	26	9.59693
gi|4924	69896	YAL005C SSA1 SGDID:S0000004, Chr I from 141433-139505, reverse complement, Verified ORF	DNNLLGK	2	33	0.174634
gi|4924	69896	YAL005C SSA1 SGDID:S0000004, Chr I from 141433-139505, reverse complement, Verified ORF	DNNLLGKFELSGIPPAPR	3	32	2.05499
gi|4924	69896	YAL005C SSA1 SGDID:S0000004, Chr I from 141433-139505, reverse complement, Verified ORF	ETAESYLGAK	2	40	4.84756
gi|4924	69896	YAL005C SSA1 SGDID:S0000004, Chr I from 141433-139505, reverse complement, Verified ORF	FEELCADLFR	2	54	2.37934
gi|4924	69896	YAL005C SSA1 SGDID:S0000004, Chr I from 141433-139505, reverse complement, Verified ORF	FELSGIPPAPR	2	80	1.58723
gi|4924	69896	YAL005C SSA1 SGDID:S0000004, Chr I from 141433-139505, reverse complement, Verified ORF	FKEEDEKESQR	2	63	7.73086
gi|4924	69896	YAL005C SSA1 SGDID:S0000004, Chr I from 141433-139505, reverse complement, Verified ORF	GVPQIEVTFDVDSNGILNVSAVEK	2	95	1.86143
gi|4924	69896	YAL005C SSA1 SGDID:S0000004, Chr I from 141433-139505, reverse complement, Verified ORF	HFPFK	2	23	0.0215074
gi|4924	69896	YAL005C SSA1 SGDID:S0000004, Chr I from 141433-139505, reverse complement, Verified ORF	IINEPTAAAIAYGLDK	2	112	1.09137
gi|4924	69896	YAL005C SSA1 SGDID:S0000004, Chr I from 141433-139505, reverse complement, Verified ORF	IINEPTAAAIAYGLDKK	2	111	2.31206
gi|4924	69896	YAL005C SSA1 SGDID:S0000004, Chr I from 141433-139505, reverse complement, Verified ORF	ITITNDK	1	35	8.50655
gi|4924	69896	YAL005C SSA1 SGDID:S0000004, Chr I from 141433-139505, reverse complement, Verified ORF	ITITNDKGR	2	60	3.93986
gi|4924	69896	YAL005C SSA1 SGDID:S0000004, Chr I from 141433-139505, reverse complement, Verified ORF	KAEETISWLDSNTTASK	2	87	3.55508
gi|4924	69896	YAL005C SSA1 SGDID:S0000004, Chr I from 141433-139505, reverse complement, Verified ORF	KAEETISWLDSNTTASKEEFDDKLK	3	44	1.68447
gi|4924	69896	YAL005C SSA1 SGDID:S0000004, Chr I from 141433-139505, reverse complement, Verified ORF	LDKSQVDEIVLVGGSTR	2	85	3.96748
gi|4924	69896	YAL005C SSA1 SGDID:S0000004, Chr I from 141433-139505, reverse complement, Verified ORF	LEQADKDTVTK	2	51	5.02127
gi|4924	69896	YAL005C SSA1 SGDID:S0000004, Chr I from 141433-139505, reverse complement, Verified ORF	LIDVDGK	1	29	4.95022
gi|4924	69896	YAL005C SSA1 SGDID:S0000004, Chr I from 141433-139505, reverse complement, Verified ORF	LIDVDGKPQIQVEFK	2	80	1.35064
gi|4924	69896	YAL005C SSA1 SGDID:S0000004, Chr I from 141433-139505, reverse complement, Verified ORF	LIDVDGKPQIQVEFKGETK	3	27	1.71327
gi|4924	69896	YAL005C SSA1 SGDID:S0000004, Chr I from 141433-139505, reverse complement, Verified ORF	LIGDAAK	2	50	1.0979
gi|4924	69896	YAL005C SSA1 SGDID:S0000004, Chr I from 141433-139505, reverse complement, Verified ORF	LKELQDIANPIMSK	2	52	1.76431
gi|4924	69896	YAL005C SSA1 SGDID:S0000004, Chr I from 141433-139505, reverse complement, Verified ORF	LSKEDIEK	2	62	2.76477
gi|4924	69896	YAL005C SSA1 SGDID:S0000004, Chr I from 141433-139505, reverse complement, Verified ORF	LVNHFIQEFK	2	62	3.30632
gi|4924	69896	YAL005C SSA1 SGDID:S0000004, Chr I from 141433-139505, reverse complement, Verified ORF	LVNHFIQEFKR	3	37	4.93114
gi|4924	69896	YAL005C SSA1 SGDID:S0000004, Chr I from 141433-139505, reverse complement, Verified ORF	LVTDYFNGK	1	50	4.06507
gi|4924	69896	YAL005C SSA1 SGDID:S0000004, Chr I from 141433-139505, reverse complement, Verified ORF	LVTDYFNGKEPNR	2	82	6.22081
gi|4924	69896	YAL005C SSA1 SGDID:S0000004, Chr I from 141433-139505, reverse complement, Verified ORF	LYQAGGAPGGAAGGAPGGFPGGAPPAPEAEGPTVEEVD	3	57	0.637508
gi|4924	69896	YAL005C SSA1 SGDID:S0000004, Chr I from 141433-139505, reverse complement, Verified ORF	MKETAESYLGAK	2	89	5.25493
gi|4924	69896	YAL005C SSA1 SGDID:S0000004, Chr I from 141433-139505, reverse complement, Verified ORF	MVAEAEK	1	47	10.4988
gi|4924	69896	YAL005C SSA1 SGDID:S0000004, Chr I from 141433-139505, reverse complement, Verified ORF	MVAEAEKFK	2	33	2.55025
gi|4924	69896	YAL005C SSA1 SGDID:S0000004, Chr I from 141433-139505, reverse complement, Verified ORF	MVAEAEKFKEEDEKESQR	4	18	0.253143
gi|4924	69896	YAL005C SSA1 SGDID:S0000004, Chr I from 141433-139505, reverse complement, Verified ORF	NFNDPEVQADMK	2	74	6.79163
gi|4924	69896	YAL005C SSA1 SGDID:S0000004, Chr I from 141433-139505, reverse complement, Verified ORF	NFTPEQISSMVLGK	2	89	3.02477
gi|4924	69896	YAL005C SSA1 SGDID:S0000004, Chr I from 141433-139505, reverse complement, Verified ORF	NQAAMNPSNTVFDAK	2	101	7.32908
gi|4924	69896	YAL005C SSA1 SGDID:S0000004, Chr I from 141433-139505, reverse complement, Verified ORF	NQAAMNPSNTVFDAKR	2	87	6.78304
gi|4924	69896	YAL005C SSA1 SGDID:S0000004, Chr I from 141433-139505, reverse complement, Verified ORF	NQLESIAYSLK	2	75	3.51901
gi|4924	69896	YAL005C SSA1 SGDID:S0000004, Chr I from 141433-139505, reverse complement, Verified ORF	NTISEAGDKLEQADK	2	100	5.62149
gi|4924	69896	YAL005C SSA1 SGDID:S0000004, Chr I from 141433-139505, reverse complement, Verified ORF	NTISEAGDKLEQADKDTVTK	3	45	2.43111
gi|4924	69896	YAL005C SSA1 SGDID:S0000004, Chr I from 141433-139505, reverse complement, Verified ORF	PEVQADMK	2	27	4.80398
gi|4924	69896	YAL005C SSA1 SGDID:S0000004, Chr I from 141433-139505, reverse complement, Verified ORF	QATKDAGTIAGLNVLR	2	96	0.547406
gi|4924	69896	YAL005C SSA1 SGDID:S0000004, Chr I from 141433-139505, reverse complement, Verified ORF	RLIGR	2	34	1.12515
gi|4924	69896	YAL005C SSA1 SGDID:S0000004, Chr I from 141433-139505, reverse complement, Verified ORF	SINPDEAVAYGAAVQAAILTGDESSK	2	159	0.695422
gi|4924	69896	YAL005C SSA1 SGDID:S0000004, Chr I from 141433-139505, reverse complement, Verified ORF	SNKITITNDK	2	48	4.39972
gi|4924	69896	YAL005C SSA1 SGDID:S0000004, Chr I from 141433-139505, reverse complement, Verified ORF	SNKITITNDKGR	3	39	3.1119
gi|4924	69896	YAL005C SSA1 SGDID:S0000004, Chr I from 141433-139505, reverse complement, Verified ORF	SQVDEIVLVGGSTR	2	105	0.855269
gi|4924	69896	YAL005C SSA1 SGDID:S0000004, Chr I from 141433-139505, reverse complement, Verified ORF	STLDPVEK	2	47	1.11463
gi|4924	69896	YAL005C SSA1 SGDID:S0000004, Chr I from 141433-139505, reverse complement, Verified ORF	STLDPVEKVLR	3	40	2.17052
gi|4924	69896	YAL005C SSA1 SGDID:S0000004, Chr I from 141433-139505, reverse complement, Verified ORF	TKDNNLLGK	2	34	2.9801
gi|4924	69896	YAL005C SSA1 SGDID:S0000004, Chr I from 141433-139505, reverse complement, Verified ORF	TKDNNLLGKFELSGIPPAPR	3	31	1.4993
gi|4924	69896	YAL005C SSA1 SGDID:S0000004, Chr I from 141433-139505, reverse complement, Verified ORF	TLSSSAQTSVEIDSLFEGIDFYTSITR	3	20	2.24497
gi|4924	69896	YAL005C SSA1 SGDID:S0000004, Chr I from 141433-139505, reverse complement, Verified ORF	TQDLLLLDVAPLSLGIETAGGVMTK	2	110	0.168456
gi|4924	69896	YAL005C SSA1 SGDID:S0000004, Chr I from 141433-139505, reverse complement, Verified ORF	TQDLLLLDVAPLSLGIETAGGVMTKLIPR	3	30	0.960993
gi|4924	69896	YAL005C SSA1 SGDID:S0000004, Chr I from 141433-139505, reverse complement, Verified ORF	TTPSFVAFTDTER	2	106	4.67449
gi|4924	69896	YAL005C SSA1 SGDID:S0000004, Chr I from 141433-139505, reverse complement, Verified ORF	VDIIANDQGNR	2	68	3.19187
gi|4924	69896	YAL005C SSA1 SGDID:S0000004, Chr I from 141433-139505, reverse complement, Verified ORF	VNDAVVTVPAYFNDSQR	2	85	4.06135
gi|4974	42516	YAL012W CYS3 SGDID:S0000010, Chr I from 130802-131986, Verified ORF	AIHAGEHVDVHGSVIEPISLSTTFK	3	32	2.60061
gi|4974	42516	YAL012W CYS3 SGDID:S0000010, Chr I from 130802-131986, Verified ORF	AVAALENAQYGLAFSSGSATTATILQSLPQGSHAVSIGDVYGGTHR	5	16	0.196481
gi|4974	42516	YAL012W CYS3 SGDID:S0000010, Chr I from 130802-131986, Verified ORF	DALGGGMISFR	2	71	1.58248
gi|4974	42516	YAL012W CYS3 SGDID:S0000010, Chr I from 130802-131986, Verified ORF	EASGVFDDLVR	2	76	0.829077
gi|4974	42516	YAL012W CYS3 SGDID:S0000010, Chr I from 130802-131986, Verified ORF	IAEFLAADKENVVAVNYPGLK	2	88	0.311616
gi|4974	42516	YAL012W CYS3 SGDID:S0000010, Chr I from 130802-131986, Verified ORF	IKGGAEAASK	2	71	4.38234
gi|4974	42516	YAL012W CYS3 SGDID:S0000010, Chr I from 130802-131986, Verified ORF	ISVGIEDTDDLLEDIK	2	96	2.88081
gi|4974	42516	YAL012W CYS3 SGDID:S0000010, Chr I from 130802-131986, Verified ORF	ISVGIEDTDDLLEDIKQALK	2	84	4.04588
gi|4974	42516	YAL012W CYS3 SGDID:S0000010, Chr I from 130802-131986, Verified ORF	LFTLAESLGGIESLLEVPAVMTHGGIPK	3	87	3.18172
gi|4974	42516	YAL012W CYS3 SGDID:S0000010, Chr I from 130802-131986, Verified ORF	LQFLQNAIGAIPSPFDAWLTHR	3	67	0.0325727
gi|4974	42516	YAL012W CYS3 SGDID:S0000010, Chr I from 130802-131986, Verified ORF	LVWIETPTNPTLK	2	64	3.79663
gi|4974	42516	YAL012W CYS3 SGDID:S0000010, Chr I from 130802-131986, Verified ORF	QAALSANK	1	44	6.14995
gi|4974	42516	YAL012W CYS3 SGDID:S0000010, Chr I from 130802-131986, Verified ORF	QSSPANPIGTYEYSR	2	75	6.62707
gi|4974	42516	YAL012W CYS3 SGDID:S0000010, Chr I from 130802-131986, Verified ORF	SQNPNRENLER	3	29	2.90737
gi|4974	42516	YAL012W CYS3 SGDID:S0000010, Chr I from 130802-131986, Verified ORF	THPNYDVVLK	2	21	2.24262
gi|4974	42516	YAL012W CYS3 SGDID:S0000010, Chr I from 130802-131986, Verified ORF	TLQESDKFATK	2	59	5.30606
gi|4974	42516	YAL012W CYS3 SGDID:S0000010, Chr I from 130802-131986, Verified ORF	VADLIK	2	39	0.930054
gi|4974	42516	YAL012W CYS3 SGDID:S0000010, Chr I from 130802-131986, Verified ORF	VANAHGVETSFTNDLLNDLPQLIK	4	52	8.3161
gi|4997	45833	YAL015C NTG1 SGDID:S0000013, Chr I from 128103-126904, reverse complement, Verified ORF	ILAPVDIIGGSSIPVTVASK	2	66	2.53253
gi|4997	45833	YAL015C NTG1 SGDID:S0000013, Chr I from 128103-126904, reverse complement, Verified ORF	WATPLDPSILVTPASTK	2	30	3.05659
gi|5011	71262	YAL016W TPD3 SGDID:S0000014, Chr I from 124880-126787, Verified ORF	DSDSNESLYPLALLMDELK	2	64	0.353494
gi|5011	71262	YAL016W TPD3 SGDID:S0000014, Chr I from 124880-126787, Verified ORF	EAAVNNLKR	2	54	4.928
gi|5011	71262	YAL016W TPD3 SGDID:S0000014, Chr I from 124880-126787, Verified ORF	FDLQLLENFVSR	2	66	4.107
gi|5011	71262	YAL016W TPD3 SGDID:S0000014, Chr I from 124880-126787, Verified ORF	FLAVDCLISILK	2	60	1.77381
gi|5011	71262	YAL016W TPD3 SGDID:S0000014, Chr I from 124880-126787, Verified ORF	FLNDPSIILNK	2	44	1.50904
gi|5011	71262	YAL016W TPD3 SGDID:S0000014, Chr I from 124880-126787, Verified ORF	GDESHTQDLLNSAVK	2	60	7.39756
gi|5011	71262	YAL016W TPD3 SGDID:S0000014, Chr I from 124880-126787, Verified ORF	IINDNQDSVK	2	60	2.94633
gi|5011	71262	YAL016W TPD3 SGDID:S0000014, Chr I from 124880-126787, Verified ORF	ILPAVQNLSMDESETVR	2	106	2.89383
gi|5011	71262	YAL016W TPD3 SGDID:S0000014, Chr I from 124880-126787, Verified ORF	KLDTIALALGPER	2	108	3.1457
gi|5011	71262	YAL016W TPD3 SGDID:S0000014, Chr I from 124880-126787, Verified ORF	KNILALYLQLAQDDTPMVK	3	48	3.63543
gi|5011	71262	YAL016W TPD3 SGDID:S0000014, Chr I from 124880-126787, Verified ORF	LDTIALALGPER	2	17	3.40721
gi|5011	71262	YAL016W TPD3 SGDID:S0000014, Chr I from 124880-126787, Verified ORF	LIGDEAWR	2	27	0.823264
gi|5011	71262	YAL016W TPD3 SGDID:S0000014, Chr I from 124880-126787, Verified ORF	LNIIASLK	2	33	0.787707
gi|5011	71262	YAL016W TPD3 SGDID:S0000014, Chr I from 124880-126787, Verified ORF	NILALYLQLAQDDTPMVK	2	118	3.79528
gi|5011	71262	YAL016W TPD3 SGDID:S0000014, Chr I from 124880-126787, Verified ORF	QVSGFAK	1	27	2.61006
gi|5011	71262	YAL016W TPD3 SGDID:S0000014, Chr I from 124880-126787, Verified ORF	VLIKDEAK	2	38	1.93503
gi|5011	71262	YAL016W TPD3 SGDID:S0000014, Chr I from 124880-126787, Verified ORF	VVNDVIGIELLSDSLLPAITELAK	2	45	7.32593
gi|5011	71262	YAL016W TPD3 SGDID:S0000014, Chr I from 124880-126787, Verified ORF	YDALIK	1	27	4.06881
gi|5054	128827	YAL019W FUN30 SGDID:S0000017, Chr I from 114920-118315, Verified ORF	AVVEGFDETSAEPTPAPAPAPVER	2	78	3.39397
gi|5054	128827	YAL019W FUN30 SGDID:S0000017, Chr I from 114920-118315, Verified ORF	DYQQTGINWLNLLYQNK	2	82	3.81658
gi|5054	128827	YAL019W FUN30 SGDID:S0000017, Chr I from 114920-118315, Verified ORF	EFPDFSQTLVQAVFK	2	84	3.75218
gi|5054	128827	YAL019W FUN30 SGDID:S0000017, Chr I from 114920-118315, Verified ORF	FYEDKDIPIFILSTK	3	29	3.79565
gi|5054	128827	YAL019W FUN30 SGDID:S0000017, Chr I from 114920-118315, Verified ORF	IEPYYGSLQER	2	33	3.09897
gi|5054	128827	YAL019W FUN30 SGDID:S0000017, Chr I from 114920-118315, Verified ORF	LALDSYISEDKK	3	23	2.68458
gi|5054	128827	YAL019W FUN30 SGDID:S0000017, Chr I from 114920-118315, Verified ORF	LLSPEISLK	2	17	1.21827
gi|5054	128827	YAL019W FUN30 SGDID:S0000017, Chr I from 114920-118315, Verified ORF	LSSIHGNINNK	2	21	5.29594
gi|5054	128827	YAL019W FUN30 SGDID:S0000017, Chr I from 114920-118315, Verified ORF	NFNVVVYDEGHMLK	2	44	0.652286
gi|5054	128827	YAL019W FUN30 SGDID:S0000017, Chr I from 114920-118315, Verified ORF	NTHVISTTSR	2	26	5.2177
gi|5054	128827	YAL019W FUN30 SGDID:S0000017, Chr I from 114920-118315, Verified ORF	QINEPGPHLVVVPSSTLENWLR	2	55	4.58973
gi|5054	128827	YAL019W FUN30 SGDID:S0000017, Chr I from 114920-118315, Verified ORF	QKTSIFDR	2	18	4.43236
gi|5054	128827	YAL019W FUN30 SGDID:S0000017, Chr I from 114920-118315, Verified ORF	QYTFELPTNLNIDSEALSK	2	36	1.63949
gi|5054	128827	YAL019W FUN30 SGDID:S0000017, Chr I from 114920-118315, Verified ORF	SLPLANTGR	2	16	2.33802
gi|5054	128827	YAL019W FUN30 SGDID:S0000017, Chr I from 114920-118315, Verified ORF	SNSFNLQSAR	2	65	2.44943
gi|5086	95123	YAL021C CCR4 SGDID:S0000019, Chr I from 113360-110847, reverse complement, Verified ORF	LYLNGNSLTELPAEIK	2	52	0.982414
gi|5086	95123	YAL021C CCR4 SGDID:S0000019, Chr I from 113360-110847, reverse complement, Verified ORF	TFEEYWVPLLDK	2	68	3.23547
gi|5086	95123	YAL021C CCR4 SGDID:S0000019, Chr I from 113360-110847, reverse complement, Verified ORF	YTPSWALSWDYR	2	38	5.26512
gi|5111	87441	YAL023C PMT2 SGDID:S0000021, Chr I from 108552-106273, reverse complement, Verified ORF	DANNEWFFNR	2	41	0.965199
gi|5111	87441	YAL023C PMT2 SGDID:S0000021, Chr I from 108552-106273, reverse complement, Verified ORF	EKPAAQSSLLR	2	27	5.21518
gi|5111	87441	YAL023C PMT2 SGDID:S0000021, Chr I from 108552-106273, reverse complement, Verified ORF	FGSYYLR	2	43	0.694239
gi|5111	87441	YAL023C PMT2 SGDID:S0000021, Chr I from 108552-106273, reverse complement, Verified ORF	GDEDPEKLHTLTTSFR	3	15	0.350483
gi|5111	87441	YAL023C PMT2 SGDID:S0000021, Chr I from 108552-106273, reverse complement, Verified ORF	LESVVMPVIFTALALFTR	2	91	0.275451
gi|5111	87441	YAL023C PMT2 SGDID:S0000021, Chr I from 108552-106273, reverse complement, Verified ORF	LVGSDVGQGPR	2	63	3.54567
gi|5111	87441	YAL023C PMT2 SGDID:S0000021, Chr I from 108552-106273, reverse complement, Verified ORF	NLHTHPVAAPVSK	3	36	2.27998
gi|5111	87441	YAL023C PMT2 SGDID:S0000021, Chr I from 108552-106273, reverse complement, Verified ORF	YLNWFSTWDIADKQEA	2	61	3.4449
gi|5201	170092	YAL029C MYO4 SGDID:S0000027, Chr I from 92271-87856, reverse complement, Verified ORF	AAILLQTNIR	2	40	0.386991
gi|5201	170092	YAL029C MYO4 SGDID:S0000027, Chr I from 92271-87856, reverse complement, Verified ORF	ASYGIGLLEEAIEFK	2	62	2.86769
gi|5201	170092	YAL029C MYO4 SGDID:S0000027, Chr I from 92271-87856, reverse complement, Verified ORF	GEAGVPNEILNYLANVIK	2	59	0.600478
gi|5201	170092	YAL029C MYO4 SGDID:S0000027, Chr I from 92271-87856, reverse complement, Verified ORF	IVTNLNYNQALIAR	2	55	1.07072
gi|5201	170092	YAL029C MYO4 SGDID:S0000027, Chr I from 92271-87856, reverse complement, Verified ORF	LTQLLQGDLSNIPSK	2	54	0.341719
gi|5201	170092	YAL029C MYO4 SGDID:S0000027, Chr I from 92271-87856, reverse complement, Verified ORF	LVSWFEPR	2	28	1.26169
gi|5255	19789	YAL033W POP5 SGDID:S0000031, Chr I from 82707-83228, Verified ORF	IGDVDGLIVNPVK	2	54	2.26033
gi|5255	19789	YAL033W POP5 SGDID:S0000031, Chr I from 82707-83228, Verified ORF	SLSLNLGDYGSAK	2	36	1.43175
gi|5276	112599	YAL035W FUN12 SGDID:S0000033, Chr I from 76428-79436, Verified ORF	AALLSSGNVK	2	57	2.59359
gi|5276	112599	YAL035W FUN12 SGDID:S0000033, Chr I from 76428-79436, Verified ORF	ALLTPQPLR	2	42	0.700924
gi|5276	112599	YAL035W FUN12 SGDID:S0000033, Chr I from 76428-79436, Verified ORF	APFVVALNK	2	42	0.11311
gi|5276	112599	YAL035W FUN12 SGDID:S0000033, Chr I from 76428-79436, Verified ORF	AVQEEFQSR	2	57	1.67852
gi|5276	112599	YAL035W FUN12 SGDID:S0000033, Chr I from 76428-79436, Verified ORF	DSEVVPDDELK	2	27	3.41498
gi|5276	112599	YAL035W FUN12 SGDID:S0000033, Chr I from 76428-79436, Verified ORF	EAEQYAEQEGIK	2	40	4.36579
gi|5276	112599	YAL035W FUN12 SGDID:S0000033, Chr I from 76428-79436, Verified ORF	GPMIIGVDVLEGTLR	2	76	3.68476
gi|5276	112599	YAL035W FUN12 SGDID:S0000033, Chr I from 76428-79436, Verified ORF	GQTAAGVAVR	2	39	2.91037
gi|5276	112599	YAL035W FUN12 SGDID:S0000033, Chr I from 76428-79436, Verified ORF	HVDENDTLYSLVSR	2	72	1.3477
gi|5276	112599	YAL035W FUN12 SGDID:S0000033, Chr I from 76428-79436, Verified ORF	IAANDLEK	2	56	0.400935
gi|5276	112599	YAL035W FUN12 SGDID:S0000033, Chr I from 76428-79436, Verified ORF	IFNADVIYHLFDSFTAYQEK	3	73	3.67202
gi|5276	112599	YAL035W FUN12 SGDID:S0000033, Chr I from 76428-79436, Verified ORF	IPVMSIGLGPVYK	2	65	0.519136
gi|5276	112599	YAL035W FUN12 SGDID:S0000033, Chr I from 76428-79436, Verified ORF	IQLELAEQGLNSELYFQNK	2	95	2.97991
gi|5276	112599	YAL035W FUN12 SGDID:S0000033, Chr I from 76428-79436, Verified ORF	IVLCGMNGPIVTNIR	2	57	1.22537
gi|5276	112599	YAL035W FUN12 SGDID:S0000033, Chr I from 76428-79436, Verified ORF	KAPFVVALNK	2	35	0.909557
gi|5276	112599	YAL035W FUN12 SGDID:S0000033, Chr I from 76428-79436, Verified ORF	KGQTAAGVAVR	2	70	4.19596
gi|5276	112599	YAL035W FUN12 SGDID:S0000033, Chr I from 76428-79436, Verified ORF	KQLEEQEKLER	3	58	3.60719
gi|5276	112599	YAL035W FUN12 SGDID:S0000033, Chr I from 76428-79436, Verified ORF	KVPAGLAALR	3	23	0.326439
gi|5276	112599	YAL035W FUN12 SGDID:S0000033, Chr I from 76428-79436, Verified ORF	LEDPSGQQPIWGR	2	60	3.25439
gi|5276	112599	YAL035W FUN12 SGDID:S0000033, Chr I from 76428-79436, Verified ORF	LKSEYVHHK	3	24	1.78343
gi|5276	112599	YAL035W FUN12 SGDID:S0000033, Chr I from 76428-79436, Verified ORF	LLDKIR	2	32	0.098188
gi|5276	112599	YAL035W FUN12 SGDID:S0000033, Chr I from 76428-79436, Verified ORF	LLVVGPEDDEDELMDDVMDDLTGLLDSVDTTGK	3	48	4.72098
gi|5276	112599	YAL035W FUN12 SGDID:S0000033, Chr I from 76428-79436, Verified ORF	LYDWK	2	21	0.867207
gi|5276	112599	YAL035W FUN12 SGDID:S0000033, Chr I from 76428-79436, Verified ORF	QLEEQEKLER	2	51	4.92803
gi|5276	112599	YAL035W FUN12 SGDID:S0000033, Chr I from 76428-79436, Verified ORF	QLMYLSHVEATILEVK	2	79	2.45615
gi|5276	112599	YAL035W FUN12 SGDID:S0000033, Chr I from 76428-79436, Verified ORF	QTFDVPGLLVIDTPGHESFSNLR	3	60	4.74791
gi|5276	112599	YAL035W FUN12 SGDID:S0000033, Chr I from 76428-79436, Verified ORF	QTLILGK	1	20	0.957352
gi|5276	112599	YAL035W FUN12 SGDID:S0000033, Chr I from 76428-79436, Verified ORF	QTNVQGGEAGGITQQIGATYFPIDAIK	3	74	4.30444
gi|5276	112599	YAL035W FUN12 SGDID:S0000033, Chr I from 76428-79436, Verified ORF	RAALLSSGNVK	2	47	3.65631
gi|5276	112599	YAL035W FUN12 SGDID:S0000033, Chr I from 76428-79436, Verified ORF	RTTQENASEAIK	3	48	4.09419
gi|5276	112599	YAL035W FUN12 SGDID:S0000033, Chr I from 76428-79436, Verified ORF	SDWLLLK	2	45	5.8769
gi|5276	112599	YAL035W FUN12 SGDID:S0000033, Chr I from 76428-79436, Verified ORF	SPICCILGHVDTGK	2	58	2.11621
gi|5276	112599	YAL035W FUN12 SGDID:S0000033, Chr I from 76428-79436, Verified ORF	STPAATPAATPTPSSASPNK	2	71	10.7904
gi|5276	112599	YAL035W FUN12 SGDID:S0000033, Chr I from 76428-79436, Verified ORF	STPAATPAATPTPSSASPNKK	3	58	6.14072
gi|5276	112599	YAL035W FUN12 SGDID:S0000033, Chr I from 76428-79436, Verified ORF	TTQENASEAIK	2	54	5.42695
gi|5276	112599	YAL035W FUN12 SGDID:S0000033, Chr I from 76428-79436, Verified ORF	VDKEAEQYAEQEGIK	2	74	10.7677
gi|5276	112599	YAL035W FUN12 SGDID:S0000033, Chr I from 76428-79436, Verified ORF	VGTPICAVK	2	32	1.10935
gi|5276	112599	YAL035W FUN12 SGDID:S0000033, Chr I from 76428-79436, Verified ORF	VISLEINHQPVQEVK	2	32	2.61158
gi|5276	112599	YAL035W FUN12 SGDID:S0000033, Chr I from 76428-79436, Verified ORF	VPAGLAALR	2	41	0.971426
gi|5276	112599	YAL035W FUN12 SGDID:S0000033, Chr I from 76428-79436, Verified ORF	VVFGIE	1	18	1.26448
gi|5294	40904	YAL036C RBG1 SGDID:S0000034, Chr I from 76153-75044, reverse complement, Verified ORF	ELEGVGIR	1	30	6.23438
gi|5294	40904	YAL036C RBG1 SGDID:S0000034, Chr I from 76153-75044, reverse complement, Verified ORF	ELLTSASSGSGGGAGIGFDVAR	2	110	2.18747
gi|5294	40904	YAL036C RBG1 SGDID:S0000034, Chr I from 76153-75044, reverse complement, Verified ORF	GGISITNTVPLTHLGNDEIR	3	20	1.87706
gi|5294	40904	YAL036C RBG1 SGDID:S0000034, Chr I from 76153-75044, reverse complement, Verified ORF	GQIPDFTDPVVLR	2	45	0.428391
gi|5294	40904	YAL036C RBG1 SGDID:S0000034, Chr I from 76153-75044, reverse complement, Verified ORF	IDSLSIEELELLYR	2	71	4.03127
gi|5294	40904	YAL036C RBG1 SGDID:S0000034, Chr I from 76153-75044, reverse complement, Verified ORF	INSAEIAFR	2	37	0.839976
gi|5294	40904	YAL036C RBG1 SGDID:S0000034, Chr I from 76153-75044, reverse complement, Verified ORF	IQMLDLPGIIDGAK	2	65	6.45878
gi|5294	40904	YAL036C RBG1 SGDID:S0000034, Chr I from 76153-75044, reverse complement, Verified ORF	NALVYGSSVK	2	30	2.22496
gi|5294	40904	YAL036C RBG1 SGDID:S0000034, Chr I from 76153-75044, reverse complement, Verified ORF	QIIEKELEGVGIR	2	17	1.99142
gi|5294	40904	YAL036C RBG1 SGDID:S0000034, Chr I from 76153-75044, reverse complement, Verified ORF	QVIAVAR	1	28	1.29037
gi|5294	40904	YAL036C RBG1 SGDID:S0000034, Chr I from 76153-75044, reverse complement, Verified ORF	SLVDDFR	2	19	0.675087
gi|5294	40904	YAL036C RBG1 SGDID:S0000034, Chr I from 76153-75044, reverse complement, Verified ORF	TGVASVGFVGFPSVGK	2	65	2.15556
gi|5294	40904	YAL036C RBG1 SGDID:S0000034, Chr I from 76153-75044, reverse complement, Verified ORF	TPPDILIK	2	29	2.84383
gi|5317	54909	YAL038W CDC19 SGDID:S0000036, Chr I from 71787-73289, Verified ORF	AEVSDVGNAILDGADCVMLSGETAK	2	108	1.60515
gi|5317	54909	YAL038W CDC19 SGDID:S0000036, Chr I from 71787-73289, Verified ORF	AGAGHSNTLQVSTV	2	48	1.73426
gi|5317	54909	YAL038W CDC19 SGDID:S0000036, Chr I from 71787-73289, Verified ORF	AGLNIVR	2	61	1.26193
gi|5317	54909	YAL038W CDC19 SGDID:S0000036, Chr I from 71787-73289, Verified ORF	AIIVLSTSGTTPR	2	86	3.36666
gi|5317	54909	YAL038W CDC19 SGDID:S0000036, Chr I from 71787-73289, Verified ORF	AKEFGILK	2	44	1.85849
gi|5317	54909	YAL038W CDC19 SGDID:S0000036, Chr I from 71787-73289, Verified ORF	AKEFGILKK	3	35	0.697406
gi|5317	54909	YAL038W CDC19 SGDID:S0000036, Chr I from 71787-73289, Verified ORF	EFGILK	1	25	3.92553
gi|5317	54909	YAL038W CDC19 SGDID:S0000036, Chr I from 71787-73289, Verified ORF	EFGILKK	2	20	1.16758
gi|5317	54909	YAL038W CDC19 SGDID:S0000036, Chr I from 71787-73289, Verified ORF	EPVSDWTDDVEAR	2	77	2.56807
gi|5317	54909	YAL038W CDC19 SGDID:S0000036, Chr I from 71787-73289, Verified ORF	EVLGEQGK	1	38	9.50935
gi|5317	54909	YAL038W CDC19 SGDID:S0000036, Chr I from 71787-73289, Verified ORF	EVLGEQGKDVK	2	59	4.62238
gi|5317	54909	YAL038W CDC19 SGDID:S0000036, Chr I from 71787-73289, Verified ORF	FSHLYR	2	44	0.516289
gi|5317	54909	YAL038W CDC19 SGDID:S0000036, Chr I from 71787-73289, Verified ORF	GDLGIEIPAPEVLAVQK	2	98	3.51665
gi|5317	54909	YAL038W CDC19 SGDID:S0000036, Chr I from 71787-73289, Verified ORF	GDLGIEIPAPEVLAVQKK	2	45	1.35541
gi|5317	54909	YAL038W CDC19 SGDID:S0000036, Chr I from 71787-73289, Verified ORF	GDTYVSIQGFK	2	56	2.16766
gi|5317	54909	YAL038W CDC19 SGDID:S0000036, Chr I from 71787-73289, Verified ORF	GNYPINAVTTMAETAVIAEQAIAYLPNYDDMR	3	71	0.810152
gi|5317	54909	YAL038W CDC19 SGDID:S0000036, Chr I from 71787-73289, Verified ORF	GPEIR	1	15	5.71199
gi|5317	54909	YAL038W CDC19 SGDID:S0000036, Chr I from 71787-73289, Verified ORF	GVFPFVFEK	2	49	4.58317
gi|5317	54909	YAL038W CDC19 SGDID:S0000036, Chr I from 71787-73289, Verified ORF	GVFPFVFEKEPVSDWTDDVEAR	3	81	2.04833
gi|5317	54909	YAL038W CDC19 SGDID:S0000036, Chr I from 71787-73289, Verified ORF	GVNLPGTDVDLPALSEK	2	99	0.907939
gi|5317	54909	YAL038W CDC19 SGDID:S0000036, Chr I from 71787-73289, Verified ORF	GVNLPGTDVDLPALSEKDKEDLR	3	37	2.83945
gi|5317	54909	YAL038W CDC19 SGDID:S0000036, Chr I from 71787-73289, Verified ORF	IENQQGVNNFDEILK	2	85	1.42859
gi|5317	54909	YAL038W CDC19 SGDID:S0000036, Chr I from 71787-73289, Verified ORF	IENQQGVNNFDEILKVTDGVMVAR	3	22	1.47022
gi|5317	54909	YAL038W CDC19 SGDID:S0000036, Chr I from 71787-73289, Verified ORF	IIVKIENQQGVNNFDEILK	3	55	0.767698
gi|5317	54909	YAL038W CDC19 SGDID:S0000036, Chr I from 71787-73289, Verified ORF	IIYVDDGVLSFQVLEVVDDK	2	126	3.18629
gi|5317	54909	YAL038W CDC19 SGDID:S0000036, Chr I from 71787-73289, Verified ORF	IMYVDYK	1	38	7.44252
gi|5317	54909	YAL038W CDC19 SGDID:S0000036, Chr I from 71787-73289, Verified ORF	INFGIEK	2	45	1.01829
gi|5317	54909	YAL038W CDC19 SGDID:S0000036, Chr I from 71787-73289, Verified ORF	KAGLNIVR	2	46	1.96942
gi|5317	54909	YAL038W CDC19 SGDID:S0000036, Chr I from 71787-73289, Verified ORF	KGDTYVSIQGFK	2	91	2.23686
gi|5317	54909	YAL038W CDC19 SGDID:S0000036, Chr I from 71787-73289, Verified ORF	KLIAK	1	27	5.6726
gi|5317	54909	YAL038W CDC19 SGDID:S0000036, Chr I from 71787-73289, Verified ORF	KSEELYPGR	2	64	2.81327
gi|5317	54909	YAL038W CDC19 SGDID:S0000036, Chr I from 71787-73289, Verified ORF	KSEELYPGRPLAIALDTK	2	68	4.61244
gi|5317	54909	YAL038W CDC19 SGDID:S0000036, Chr I from 71787-73289, Verified ORF	KSEELYPGRPLAIALDTKGPEIR	4	26	1.58682
gi|5317	54909	YAL038W CDC19 SGDID:S0000036, Chr I from 71787-73289, Verified ORF	LTSLNVVAGSDLR	2	116	0.457926
gi|5317	54909	YAL038W CDC19 SGDID:S0000036, Chr I from 71787-73289, Verified ORF	LTSLNVVAGSDLRR	3	37	1.85198
gi|5317	54909	YAL038W CDC19 SGDID:S0000036, Chr I from 71787-73289, Verified ORF	MNFSHGSYEYHK	2	67	4.85179
gi|5317	54909	YAL038W CDC19 SGDID:S0000036, Chr I from 71787-73289, Verified ORF	NCTPKPTSTTETVAASAVAAVFEQK	3	35	3.70119
gi|5317	54909	YAL038W CDC19 SGDID:S0000036, Chr I from 71787-73289, Verified ORF	NGVHMVFASFIR	3	64	2.88056
gi|5317	54909	YAL038W CDC19 SGDID:S0000036, Chr I from 71787-73289, Verified ORF	PLAIALDTK	2	37	2.02602
gi|5317	54909	YAL038W CDC19 SGDID:S0000036, Chr I from 71787-73289, Verified ORF	PLAIALDTKGPEIR	3	26	0.177941
gi|5317	54909	YAL038W CDC19 SGDID:S0000036, Chr I from 71787-73289, Verified ORF	PTSTTETVAASAVAAVFEQK	2	88	3.2448
gi|5317	54909	YAL038W CDC19 SGDID:S0000036, Chr I from 71787-73289, Verified ORF	RTSIIGTIGPK	2	47	1.80346
gi|5317	54909	YAL038W CDC19 SGDID:S0000036, Chr I from 71787-73289, Verified ORF	SEELYPGRPLAIALDTK	2	65	0.561511
gi|5317	54909	YAL038W CDC19 SGDID:S0000036, Chr I from 71787-73289, Verified ORF	SEELYPGRPLAIALDTKGPEIR	3	43	2.02207
gi|5317	54909	YAL038W CDC19 SGDID:S0000036, Chr I from 71787-73289, Verified ORF	SNLAGKPVICATQMLESMTYNPR	3	18	2.74293
gi|5317	54909	YAL038W CDC19 SGDID:S0000036, Chr I from 71787-73289, Verified ORF	SNLAGKPVICATQMLESMTYNPRPTR	4	26	1.78118
gi|5317	54909	YAL038W CDC19 SGDID:S0000036, Chr I from 71787-73289, Verified ORF	SVIDNAR	2	46	1.21883
gi|5317	54909	YAL038W CDC19 SGDID:S0000036, Chr I from 71787-73289, Verified ORF	SVIDNARK	2	20	3.31205
gi|5317	54909	YAL038W CDC19 SGDID:S0000036, Chr I from 71787-73289, Verified ORF	TANDVLTIR	2	70	0.836423
gi|5317	54909	YAL038W CDC19 SGDID:S0000036, Chr I from 71787-73289, Verified ORF	TGTTTNDVDYPIPPNHEMIFTTDDK	3	35	0.705896
gi|5317	54909	YAL038W CDC19 SGDID:S0000036, Chr I from 71787-73289, Verified ORF	TNNPETLVALR	2	84	1.6594
gi|5317	54909	YAL038W CDC19 SGDID:S0000036, Chr I from 71787-73289, Verified ORF	TNNPETLVALRK	2	73	3.28523
gi|5317	54909	YAL038W CDC19 SGDID:S0000036, Chr I from 71787-73289, Verified ORF	TSIIGTIGPK	1	50	5.00379
gi|5317	54909	YAL038W CDC19 SGDID:S0000036, Chr I from 71787-73289, Verified ORF	TSIIGTIGPKTNNPETLVALR	3	21	0.980523
gi|5317	54909	YAL038W CDC19 SGDID:S0000036, Chr I from 71787-73289, Verified ORF	VISAGR	2	15	1.43022
gi|5317	54909	YAL038W CDC19 SGDID:S0000036, Chr I from 71787-73289, Verified ORF	VTDGVMVAR	2	98	1.70925
gi|5317	54909	YAL038W CDC19 SGDID:S0000036, Chr I from 71787-73289, Verified ORF	YRPNCPIILVTR	2	39	0.531384
gi|5327	30289	YAL039C CYC3 SGDID:S0000037, Chr I from 69526-68717, reverse complement, Verified ORF	INPLNNMPELAASK	2	42	1.88453
gi|5327	30289	YAL039C CYC3 SGDID:S0000037, Chr I from 69526-68717, reverse complement, Verified ORF	MDLPVDR	2	36	0.0030234
gi|5344	97278	YAL041W CDC24 SGDID:S0000039, Chr I from 62841-65405, Verified ORF	FGELLYFDK	2	43	0.831746
gi|5344	97278	YAL041W CDC24 SGDID:S0000039, Chr I from 62841-65405, Verified ORF	NSIPESSILFR	2	19	2.26598
gi|5364	46776	YAL042W ERV46 SGDID:S0000040, Chr I from 61317-62564, Verified ORF	DKDHPNTLHVR	3	21	2.87404
gi|5364	46776	YAL042W ERV46 SGDID:S0000040, Chr I from 61317-62564, Verified ORF	GGIPGMFVFFEMSPLK	2	57	3.48709
gi|5364	46776	YAL042W ERV46 SGDID:S0000040, Chr I from 61317-62564, Verified ORF	HGGAVVATSPLDGR	2	74	4.66671
gi|5364	46776	YAL042W ERV46 SGDID:S0000040, Chr I from 61317-62564, Verified ORF	PLAGGRDK	2	19	4.23318
gi|5364	46776	YAL042W ERV46 SGDID:S0000040, Chr I from 61317-62564, Verified ORF	STLLSLDAFAK	2	60	2.89922
gi|5372	88646	YAL043C PTA1 SGDID:S0000041, Chr I from 61053-58696, reverse complement, Verified ORF	QLSALLSTLGVSTK	2	52	3.36204
gi|5372	88646	YAL043C PTA1 SGDID:S0000041, Chr I from 61053-58696, reverse complement, Verified ORF	SLSSGSGSSIYSK	2	49	3.93438
gi|5372	88646	YAL043C PTA1 SGDID:S0000041, Chr I from 61053-58696, reverse complement, Verified ORF	YTDLMNTYINSVPSSSSSK	2	86	2.04731
gi|5387	18783	YAL044C GCV3 SGDID:S0000042, Chr I from 58463-57951, reverse complement, Verified ORF	LGEGVNVEQVEGLMSLEQYEK	2	131	0.00426815
gi|5387	18783	YAL044C GCV3 SGDID:S0000042, Chr I from 58463-57951, reverse complement, Verified ORF	NKLPFLYSSQGPQAVR	3	45	1.4066
gi|5387	18783	YAL044C GCV3 SGDID:S0000042, Chr I from 58463-57951, reverse complement, Verified ORF	TAFVGITK	1	30	2.46538
gi|5468	79491	YAL054C ACS1 SGDID:S0000050, Chr I from 45023-42882, reverse complement, Verified ORF	ILAGESDQLGDVSTLSNPGIVR	2	75	2.33488
gi|5468	79491	YAL054C ACS1 SGDID:S0000050, Chr I from 45023-42882, reverse complement, Verified ORF	YLDTYLNPYPGYYFTGDGAAK	2	42	0.321641
gi|5524	42138	YAL060W BDH1 SGDID:S0000056, Chr I from 35156-36304, Verified ORF	GTATNIAVWGPKPVPFQPMDVTLQEK	3	16	4.23948
gi|5524	42138	YAL060W BDH1 SGDID:S0000056, Chr I from 35156-36304, Verified ORF	IVVSEIAER	2	47	3.18994
gi|5524	42138	YAL060W BDH1 SGDID:S0000056, Chr I from 35156-36304, Verified ORF	LSNAALPLAMGHEMSGIVSK	2	32	3.74477
gi|5524	42138	YAL060W BDH1 SGDID:S0000056, Chr I from 35156-36304, Verified ORF	PVPFQPMDVTLQEK	2	18	1.72135
gi|5540	49938	YAL062W GDH3 SGDID:S0000058, Chr I from 31568-32941, Verified ORF	AANLGGVAVSGLEMAQNSQK	3	30	0.74654
gi|5540	49938	YAL062W GDH3 SGDID:S0000058, Chr I from 31568-32941, Verified ORF	DAVWFGPPK	2	31	0.489761
gi|5540	49938	YAL062W GDH3 SGDID:S0000058, Chr I from 31568-32941, Verified ORF	NALTGLDMGGGK	2	21	0.353909
gi|5540	49938	YAL062W GDH3 SGDID:S0000058, Chr I from 31568-32941, Verified ORF	NTNTLPSLVK	2	33	6.1196
gi|5540	49938	YAL062W GDH3 SGDID:S0000058, Chr I from 31568-32941, Verified ORF	SLEEIVDEYSTFSESK	2	85	0.449773
gi|5618	24993	YAR002C-A ERP1 SGDID:S0002129, Chr I from 154726-154067, reverse complement, Verified ORF	AQIYDDQLQNYR	2	72	2.28058
gi|5618	24993	YAR002C-A ERP1 SGDID:S0002129, Chr I from 154726-154067, reverse complement, Verified ORF	DAGAQDFGVLIDIEETFDDNHLVVHQK	4	35	8.97138
gi|5618	24993	YAR002C-A ERP1 SGDID:S0002129, Chr I from 154726-154067, reverse complement, Verified ORF	GTLFQATYK	1	23	7.47278
gi|5618	24993	YAR002C-A ERP1 SGDID:S0002129, Chr I from 154726-154067, reverse complement, Verified ORF	VNVLNSK	2	18	1.46791
gi|5642	70589	YAR007C RFA1 SGDID:S0000065, Chr I from 158621-156756, reverse complement, Verified ORF	AAISFLK	2	21	0.00847449
gi|5642	70589	YAR007C RFA1 SGDID:S0000065, Chr I from 158621-156756, reverse complement, Verified ORF	AEADYLADELSK	2	64	0.974466
gi|5642	70589	YAR007C RFA1 SGDID:S0000065, Chr I from 158621-156756, reverse complement, Verified ORF	FNEILQEGK	2	59	2.21974
gi|5642	70589	YAR007C RFA1 SGDID:S0000065, Chr I from 158621-156756, reverse complement, Verified ORF	GDFHSIFTNK	2	20	2.25363
gi|5642	70589	YAR007C RFA1 SGDID:S0000065, Chr I from 158621-156756, reverse complement, Verified ORF	ITQSIQMNEYDFR	2	69	1.96008
gi|5642	70589	YAR007C RFA1 SGDID:S0000065, Chr I from 158621-156756, reverse complement, Verified ORF	KFANENPNSQK	2	46	6.01647
gi|5642	70589	YAR007C RFA1 SGDID:S0000065, Chr I from 158621-156756, reverse complement, Verified ORF	LFNVNFLDTSGEIR	2	117	4.09164
gi|5642	70589	YAR007C RFA1 SGDID:S0000065, Chr I from 158621-156756, reverse complement, Verified ORF	NANFITLK	1	34	6.09948
gi|5642	70589	YAR007C RFA1 SGDID:S0000065, Chr I from 158621-156756, reverse complement, Verified ORF	QEPGMGGQSAASLTK	2	72	6.40804
gi|5642	70589	YAR007C RFA1 SGDID:S0000065, Chr I from 158621-156756, reverse complement, Verified ORF	SEKGDFFSVK	2	15	1.37128
gi|5642	70589	YAR007C RFA1 SGDID:S0000065, Chr I from 158621-156756, reverse complement, Verified ORF	SLSMGFSSTLIPNPEIPEAYALK	2	35	7.44816
gi|5642	70589	YAR007C RFA1 SGDID:S0000065, Chr I from 158621-156756, reverse complement, Verified ORF	THFNFIK	2	21	0.832547
gi|5642	70589	YAR007C RFA1 SGDID:S0000065, Chr I from 158621-156756, reverse complement, Verified ORF	VIIAEPAIVR	2	32	0.367623
gi|5642	70589	YAR007C RFA1 SGDID:S0000065, Chr I from 158621-156756, reverse complement, Verified ORF	YDNPTGGVYQVYNTR	2	100	4.74369
gi|5703	34639	YAR015W ADE1 SGDID:S0000070, Chr I from 169370-170290, Verified ORF	ESQEFPEPIFTPSTK	2	38	4.68245
gi|5703	34639	YAR015W ADE1 SGDID:S0000070, Chr I from 169370-170290, Verified ORF	NHLVDIAPGK	2	30	0.490339
gi|5703	34639	YAR015W ADE1 SGDID:S0000070, Chr I from 169370-170290, Verified ORF	YIEAYETLTGSK	2	42	0.681478
gi|5710	51513	YAR018C KIN3 SGDID:S0000071, Chr I from 171698-170391, reverse complement, Verified ORF	EQFTQAVEER	2	19	11.57
gi|5710	51513	YAR018C KIN3 SGDID:S0000071, Chr I from 171698-170391, reverse complement, Verified ORF	SEYQVLEEIGR	2	50	2.70521
gi|5788	135443	YAR042W SWH1 SGDID:S0000081, Chr I from 192613-196179, Verified ORF	DFGHLESILSSPR	3	31	1.87608
gi|5788	135443	YAR042W SWH1 SGDID:S0000081, Chr I from 192613-196179, Verified ORF	EGSFVGYEDPVR	2	61	3.14708
gi|5788	135443	YAR042W SWH1 SGDID:S0000081, Chr I from 192613-196179, Verified ORF	LSYYIDQADTK	2	61	5.11322
gi|5788	135443	YAR042W SWH1 SGDID:S0000081, Chr I from 192613-196179, Verified ORF	LTLPVSFNEPTSLLQR	2	73	1.74636
gi|5788	135443	YAR042W SWH1 SGDID:S0000081, Chr I from 192613-196179, Verified ORF	MEQPDLSSVAISKPLLK	2	20	0.295662
gi|5788	135443	YAR042W SWH1 SGDID:S0000081, Chr I from 192613-196179, Verified ORF	NAELLDINGMDPETGDTVLHEFVK	3	33	3.742
gi|5788	135443	YAR042W SWH1 SGDID:S0000081, Chr I from 192613-196179, Verified ORF	QGSFPNLQDLLK	2	40	2.8021
gi|5788	135443	YAR042W SWH1 SGDID:S0000081, Chr I from 192613-196179, Verified ORF	STYVAETAQEFR	2	67	4.93242
gi|5788	135443	YAR042W SWH1 SGDID:S0000081, Chr I from 192613-196179, Verified ORF	VSKPFNPLLGETFEYAR	3	27	1.82652
gi|5871	53238	YAR071W PHO11 SGDID:S0000094, Chr I from 225451-226854, Verified ORF	FSYGQDLETYYQTGPGYDVVR	2	110	5.42192
gi|5871	53238	YAR071W PHO11 SGDID:S0000094, Chr I from 225451-226854, Verified ORF	GYSDICNIFTK	2	58	4.10079
gi|5871	53238	YAR071W PHO11 SGDID:S0000094, Chr I from 225451-226854, Verified ORF	LSDIDKIGTQTEIFPFLGGSGPYYSFPGDYGISR	3	78	2.60449
gi|5871	53238	YAR071W PHO11 SGDID:S0000094, Chr I from 225451-226854, Verified ORF	NLEMETTLANSVNVLNPYTGEMNAK	3	43	3.57466
gi|5871	53238	YAR071W PHO11 SGDID:S0000094, Chr I from 225451-226854, Verified ORF	QVQMVGR	1	19	2.22224
gi|5871	53238	YAR071W PHO11 SGDID:S0000094, Chr I from 225451-226854, Verified ORF	SIMTTWYK	2	26	0.328982
gi|5871	53238	YAR071W PHO11 SGDID:S0000094, Chr I from 225451-226854, Verified ORF	SWYVPQGAR	2	27	2.12046
gi|5871	53238	YAR071W PHO11 SGDID:S0000094, Chr I from 225451-226854, Verified ORF	VAGTDFLK	1	24	6.03844
gi|5899	13981	YBL003C HTA2 SGDID:S0000099, Chr II from 235795-235397, reverse complement, Verified ORF	HLQLAIR	2	41	0.870285
gi|5899	13981	YBL003C HTA2 SGDID:S0000099, Chr II from 235795-235397, reverse complement, Verified ORF	LLGNVTIAQGGVLPNIHQNLLPK	3	57	2.68979
gi|5899	13981	YBL003C HTA2 SGDID:S0000099, Chr II from 235795-235397, reverse complement, Verified ORF	NDDELNKLLGNVTIAQGGVLPNIHQNLLPK	4	63	2.1857
gi|5903	288463	YBL004W UTP20 SGDID:S0000100, Chr II from 227639-235120, Uncharacterized ORF	AILAVNAPQISADK	2	75	2.58296
gi|5903	288463	YBL004W UTP20 SGDID:S0000100, Chr II from 227639-235120, Uncharacterized ORF	AIMSVLLHEALTK	2	42	0.016272
gi|5903	288463	YBL004W UTP20 SGDID:S0000100, Chr II from 227639-235120, Uncharacterized ORF	AVDEEQEELR	2	56	4.75354
gi|5903	288463	YBL004W UTP20 SGDID:S0000100, Chr II from 227639-235120, Uncharacterized ORF	DILLPNIR	2	21	2.87064
gi|5903	288463	YBL004W UTP20 SGDID:S0000100, Chr II from 227639-235120, Uncharacterized ORF	DSLLSENEGVVISTLR	2	71	0.827822
gi|5903	288463	YBL004W UTP20 SGDID:S0000100, Chr II from 227639-235120, Uncharacterized ORF	DTALSYVLGR	2	60	3.28229
gi|5903	288463	YBL004W UTP20 SGDID:S0000100, Chr II from 227639-235120, Uncharacterized ORF	EIMVTNHSK	2	15	5.25875
gi|5903	288463	YBL004W UTP20 SGDID:S0000100, Chr II from 227639-235120, Uncharacterized ORF	EVNFPEEFILSIR	2	62	5.25083
gi|5903	288463	YBL004W UTP20 SGDID:S0000100, Chr II from 227639-235120, Uncharacterized ORF	FALDLLR	2	26	3.76487
gi|5903	288463	YBL004W UTP20 SGDID:S0000100, Chr II from 227639-235120, Uncharacterized ORF	FIDFINEKPNLNEASK	3	26	2.15307
gi|5903	288463	YBL004W UTP20 SGDID:S0000100, Chr II from 227639-235120, Uncharacterized ORF	FLSAFIR	2	34	0.389908
gi|5903	288463	YBL004W UTP20 SGDID:S0000100, Chr II from 227639-235120, Uncharacterized ORF	FMVDNLQYPTESGR	2	81	2.53647
gi|5903	288463	YBL004W UTP20 SGDID:S0000100, Chr II from 227639-235120, Uncharacterized ORF	FPSNLDEPSNFIK	2	40	0.25757
gi|5903	288463	YBL004W UTP20 SGDID:S0000100, Chr II from 227639-235120, Uncharacterized ORF	FSAEALSFLVR	2	82	4.91446
gi|5903	288463	YBL004W UTP20 SGDID:S0000100, Chr II from 227639-235120, Uncharacterized ORF	FSPVWTGVFDTLPNVYTK	2	84	3.68085
gi|5903	288463	YBL004W UTP20 SGDID:S0000100, Chr II from 227639-235120, Uncharacterized ORF	HIMLPELYDIADTTR	3	34	2.34118
gi|5903	288463	YBL004W UTP20 SGDID:S0000100, Chr II from 227639-235120, Uncharacterized ORF	HSDLDTSSSMIVK	2	78	8.07118
gi|5903	288463	YBL004W UTP20 SGDID:S0000100, Chr II from 227639-235120, Uncharacterized ORF	HTDSTLKDTALSYVLGR	3	50	1.76969
gi|5903	288463	YBL004W UTP20 SGDID:S0000100, Chr II from 227639-235120, Uncharacterized ORF	IAVISVLPNFK	2	43	0.711823
gi|5903	288463	YBL004W UTP20 SGDID:S0000100, Chr II from 227639-235120, Uncharacterized ORF	IFSTFASPDNFTK	2	68	1.30416
gi|5903	288463	YBL004W UTP20 SGDID:S0000100, Chr II from 227639-235120, Uncharacterized ORF	IGLRDSLEEVQSEYVSVLSYMVK	3	45	0.227501
gi|5903	288463	YBL004W UTP20 SGDID:S0000100, Chr II from 227639-235120, Uncharacterized ORF	IIMENIFGFAGEEK	2	63	1.29989
gi|5903	288463	YBL004W UTP20 SGDID:S0000100, Chr II from 227639-235120, Uncharacterized ORF	ILHQLGAPSIPENLANVSIK	3	29	3.58132
gi|5903	288463	YBL004W UTP20 SGDID:S0000100, Chr II from 227639-235120, Uncharacterized ORF	ILITLIR	2	38	5.17444
gi|5903	288463	YBL004W UTP20 SGDID:S0000100, Chr II from 227639-235120, Uncharacterized ORF	ILLPLYGYLETYYSR	3	24	4.35364
gi|5903	288463	YBL004W UTP20 SGDID:S0000100, Chr II from 227639-235120, Uncharacterized ORF	IRYETLELMK	2	32	1.70939
gi|5903	288463	YBL004W UTP20 SGDID:S0000100, Chr II from 227639-235120, Uncharacterized ORF	ISHFSDENLQQPSSLLR	3	29	1.57132
gi|5903	288463	YBL004W UTP20 SGDID:S0000100, Chr II from 227639-235120, Uncharacterized ORF	KVPELESISK	2	18	3.84722
gi|5903	288463	YBL004W UTP20 SGDID:S0000100, Chr II from 227639-235120, Uncharacterized ORF	LDFSDESSEIFK	2	56	5.96476
gi|5903	288463	YBL004W UTP20 SGDID:S0000100, Chr II from 227639-235120, Uncharacterized ORF	LENKDLEIVEK	2	21	0.587747
gi|5903	288463	YBL004W UTP20 SGDID:S0000100, Chr II from 227639-235120, Uncharacterized ORF	LISSLISILK	2	26	4.65001
gi|5903	288463	YBL004W UTP20 SGDID:S0000100, Chr II from 227639-235120, Uncharacterized ORF	LQNTEIIIPLLER	2	60	4.88073
gi|5903	288463	YBL004W UTP20 SGDID:S0000100, Chr II from 227639-235120, Uncharacterized ORF	LSELLR	2	25	0.149751
gi|5903	288463	YBL004W UTP20 SGDID:S0000100, Chr II from 227639-235120, Uncharacterized ORF	LVADLNSYSSSR	2	96	2.9133
gi|5903	288463	YBL004W UTP20 SGDID:S0000100, Chr II from 227639-235120, Uncharacterized ORF	LVLSFIK	2	18	3.26955
gi|5903	288463	YBL004W UTP20 SGDID:S0000100, Chr II from 227639-235120, Uncharacterized ORF	LVSNLHPSESLK	2	20	5.66514
gi|5903	288463	YBL004W UTP20 SGDID:S0000100, Chr II from 227639-235120, Uncharacterized ORF	MTGFVNIVNSTLSVLR	2	82	3.19338
gi|5903	288463	YBL004W UTP20 SGDID:S0000100, Chr II from 227639-235120, Uncharacterized ORF	NLLDDTLFKDEITTFLTENGSQSIK	3	32	0.491769
gi|5903	288463	YBL004W UTP20 SGDID:S0000100, Chr II from 227639-235120, Uncharacterized ORF	NVFLK	1	30	3.97631
gi|5903	288463	YBL004W UTP20 SGDID:S0000100, Chr II from 227639-235120, Uncharacterized ORF	QGLAFNFLK	2	43	4.84296
gi|5903	288463	YBL004W UTP20 SGDID:S0000100, Chr II from 227639-235120, Uncharacterized ORF	QSVMELINLIITK	2	63	4.90153
gi|5903	288463	YBL004W UTP20 SGDID:S0000100, Chr II from 227639-235120, Uncharacterized ORF	QVDNASFLNLGLR	2	71	0.777977
gi|5903	288463	YBL004W UTP20 SGDID:S0000100, Chr II from 227639-235120, Uncharacterized ORF	SFLTVSHLEGFIPFLR	3	30	5.64741
gi|5903	288463	YBL004W UTP20 SGDID:S0000100, Chr II from 227639-235120, Uncharacterized ORF	SIGFEHTIELDELAIKR	3	37	1.0774
gi|5903	288463	YBL004W UTP20 SGDID:S0000100, Chr II from 227639-235120, Uncharacterized ORF	SYDAGEILASNISLTEFGTLLSPVK	3	40	5.55372
gi|5903	288463	YBL004W UTP20 SGDID:S0000100, Chr II from 227639-235120, Uncharacterized ORF	SYTINSNSLLLNSTLQK	2	116	0.640956
gi|5903	288463	YBL004W UTP20 SGDID:S0000100, Chr II from 227639-235120, Uncharacterized ORF	TILDNYENYK	2	22	1.83886
gi|5903	288463	YBL004W UTP20 SGDID:S0000100, Chr II from 227639-235120, Uncharacterized ORF	TNASHAIMK	2	38	4.16574
gi|5903	288463	YBL004W UTP20 SGDID:S0000100, Chr II from 227639-235120, Uncharacterized ORF	TPFIMDVSK	2	37	0.516436
gi|5903	288463	YBL004W UTP20 SGDID:S0000100, Chr II from 227639-235120, Uncharacterized ORF	VFSFNGLK	2	16	0.750536
gi|5903	288463	YBL004W UTP20 SGDID:S0000100, Chr II from 227639-235120, Uncharacterized ORF	VITGSWTEVDR	2	44	1.71215
gi|5903	288463	YBL004W UTP20 SGDID:S0000100, Chr II from 227639-235120, Uncharacterized ORF	VITGSWTEVDRNVFLK	3	21	0.850115
gi|5903	288463	YBL004W UTP20 SGDID:S0000100, Chr II from 227639-235120, Uncharacterized ORF	VLPDLNEPSR	2	30	1.6878
gi|5903	288463	YBL004W UTP20 SGDID:S0000100, Chr II from 227639-235120, Uncharacterized ORF	VLTTIVFSESGR	2	46	1.2457
gi|5903	288463	YBL004W UTP20 SGDID:S0000100, Chr II from 227639-235120, Uncharacterized ORF	VLWDSSVVR	2	24	0.169645
gi|5903	288463	YBL004W UTP20 SGDID:S0000100, Chr II from 227639-235120, Uncharacterized ORF	VSLTELFIELGR	2	71	6.7921
gi|5903	288463	YBL004W UTP20 SGDID:S0000100, Chr II from 227639-235120, Uncharacterized ORF	VSPSTSSELCQMGLK	2	89	9.81127
gi|5903	288463	YBL004W UTP20 SGDID:S0000100, Chr II from 227639-235120, Uncharacterized ORF	VVMPYVLR	2	16	0.825192
gi|5903	288463	YBL004W UTP20 SGDID:S0000100, Chr II from 227639-235120, Uncharacterized ORF	YLFGLLTVR	2	59	2.21381
gi|5903	288463	YBL004W UTP20 SGDID:S0000100, Chr II from 227639-235120, Uncharacterized ORF	YSTQNTSIISTTIER	2	114	3.39051
gi|5903	288463	YBL004W UTP20 SGDID:S0000100, Chr II from 227639-235120, Uncharacterized ORF	YTTAIDYMVTR	2	51	2.55085
gi|6011	136048	YBL007C SLA1 SGDID:S0000103, Chr II from 216369-212635, reverse complement, Verified ORF	HTESTASGIIK	2	45	3.76579
gi|6011	136048	YBL007C SLA1 SGDID:S0000103, Chr II from 216369-212635, reverse complement, Verified ORF	IAVAADKLSNEDLAYVEK	3	54	0.541693
gi|6011	136048	YBL007C SLA1 SGDID:S0000103, Chr II from 216369-212635, reverse complement, Verified ORF	ITGFSLEK	2	15	0.603549
gi|6011	136048	YBL007C SLA1 SGDID:S0000103, Chr II from 216369-212635, reverse complement, Verified ORF	LSNEDLAYVEK	2	57	0.782077
gi|6011	136048	YBL007C SLA1 SGDID:S0000103, Chr II from 216369-212635, reverse complement, Verified ORF	QANIFNATASNPFGF	2	34	5.54981
gi|6011	136048	YBL007C SLA1 SGDID:S0000103, Chr II from 216369-212635, reverse complement, Verified ORF	SDIDDWWTVK	2	50	3.23713
gi|6011	136048	YBL007C SLA1 SGDID:S0000103, Chr II from 216369-212635, reverse complement, Verified ORF	SGLVPAQFIEPVR	2	31	0.698443
gi|6011	136048	YBL007C SLA1 SGDID:S0000103, Chr II from 216369-212635, reverse complement, Verified ORF	TGGFVVPQTTFGMQSQVTGGILPVQK	3	18	3.78012
gi|6011	136048	YBL007C SLA1 SGDID:S0000103, Chr II from 216369-212635, reverse complement, Verified ORF	TGGTTVPAAPVSSAPVSSAPAPLDPFK	2	76	2.01807
gi|6011	136048	YBL007C SLA1 SGDID:S0000103, Chr II from 216369-212635, reverse complement, Verified ORF	TVFLGIYR	2	20	0.508599
gi|6011	136048	YBL007C SLA1 SGDID:S0000103, Chr II from 216369-212635, reverse complement, Verified ORF	VIGSDSEEPVGLVPSTYIEEAPVLK	2	69	4.19025
gi|6011	136048	YBL007C SLA1 SGDID:S0000103, Chr II from 216369-212635, reverse complement, Verified ORF	VIGSDSEEPVGLVPSTYIEEAPVLKK	3	18	2.03256
gi|6011	136048	YBL007C SLA1 SGDID:S0000103, Chr II from 216369-212635, reverse complement, Verified ORF	YTINFDR	2	24	0.618432
gi|6071	86153	YBL011W SCT1 SGDID:S0000107, Chr II from 203541-205820, Verified ORF	AVVEFGDPIEIPK	2	40	2.24687
gi|6071	86153	YBL011W SCT1 SGDID:S0000107, Chr II from 203541-205820, Verified ORF	DIMAYNAALR	2	33	2.52761
gi|6071	86153	YBL011W SCT1 SGDID:S0000107, Chr II from 203541-205820, Verified ORF	IAQAVLNK	2	15	1.10679
gi|6071	86153	YBL011W SCT1 SGDID:S0000107, Chr II from 203541-205820, Verified ORF	PAEGTIR	2	22	11.289
gi|6071	86153	YBL011W SCT1 SGDID:S0000107, Chr II from 203541-205820, Verified ORF	SLRPLVLSLTSPK	2	25	2.02615
gi|6113	58903	YBL015W ACH1 SGDID:S0000111, Chr II from 194125-195705, Verified ORF	AFANWENFK	2	48	3.01649
gi|6113	58903	YBL015W ACH1 SGDID:S0000111, Chr II from 194125-195705, Verified ORF	AIAGHLVEFFR	3	51	3.1249
gi|6113	58903	YBL015W ACH1 SGDID:S0000111, Chr II from 194125-195705, Verified ORF	AVPEALIDHVEK	2	71	4.41319
gi|6113	58903	YBL015W ACH1 SGDID:S0000111, Chr II from 194125-195705, Verified ORF	DQVPPNTPSDDMSR	2	44	7.03025
gi|6113	58903	YBL015W ACH1 SGDID:S0000111, Chr II from 194125-195705, Verified ORF	EDGSIVPGPSVGGSPEFITVSDK	2	58	5.04621
gi|6113	58903	YBL015W ACH1 SGDID:S0000111, Chr II from 194125-195705, Verified ORF	FHTNLAEK	1	55	9.89076
gi|6113	58903	YBL015W ACH1 SGDID:S0000111, Chr II from 194125-195705, Verified ORF	FNLFVGASAGPEENR	2	78	0.39022
gi|6113	58903	YBL015W ACH1 SGDID:S0000111, Chr II from 194125-195705, Verified ORF	GTMKVDSWEPVD	2	28	1.38541
gi|6113	58903	YBL015W ACH1 SGDID:S0000111, Chr II from 194125-195705, Verified ORF	HLSMFPQDLTYGFYTR	3	55	3.57314
gi|6113	58903	YBL015W ACH1 SGDID:S0000111, Chr II from 194125-195705, Verified ORF	IEFFDK	2	29	0.343459
gi|6113	58903	YBL015W ACH1 SGDID:S0000111, Chr II from 194125-195705, Verified ORF	LPENLLPLQSGIGNIANAVIEGLAGAQFK	2	84	7.92584
gi|6113	58903	YBL015W ACH1 SGDID:S0000111, Chr II from 194125-195705, Verified ORF	LSIMHAPSAR	3	40	0.299918
gi|6113	58903	YBL015W ACH1 SGDID:S0000111, Chr II from 194125-195705, Verified ORF	LSIMHAPSARPTK	3	44	1.59462
gi|6113	58903	YBL015W ACH1 SGDID:S0000111, Chr II from 194125-195705, Verified ORF	MLNGLGGSADFLR	2	71	0.777153
gi|6113	58903	YBL015W ACH1 SGDID:S0000111, Chr II from 194125-195705, Verified ORF	NGQYLGWSGFTGVGTPK	2	52	1.73531
gi|6113	58903	YBL015W ACH1 SGDID:S0000111, Chr II from 194125-195705, Verified ORF	SQVVSNNPEMIR	2	60	3.49563
gi|6113	58903	YBL015W ACH1 SGDID:S0000111, Chr II from 194125-195705, Verified ORF	VDPTGISTIVPMASHVDQTEHDLDILVTDQGLADLR	4	25	1.92469
gi|6113	58903	YBL015W ACH1 SGDID:S0000111, Chr II from 194125-195705, Verified ORF	VDSWEPVD	1	16	7.08722
gi|6113	58903	YBL015W ACH1 SGDID:S0000111, Chr II from 194125-195705, Verified ORF	VIIEVNTATPSFEGIHDIDMPVNPPFR	3	26	0.692038
gi|6113	58903	YBL015W ACH1 SGDID:S0000111, Chr II from 194125-195705, Verified ORF	VKEAHELIPLFK	2	43	4.10894
gi|6113	58903	YBL015W ACH1 SGDID:S0000111, Chr II from 194125-195705, Verified ORF	WAEHDMIIK	2	25	4.94159
gi|6113	58903	YBL015W ACH1 SGDID:S0000111, Chr II from 194125-195705, Verified ORF	YAPYLK	2	15	1.37969
gi|6123	41088	YBL016W FUS3 SGDID:S0000112, Chr II from 192454-193515, Verified ORF	APEVMLTSAK	2	16	1.97708
gi|6123	41088	YBL016W FUS3 SGDID:S0000112, Chr II from 192454-193515, Verified ORF	GIDLLQR	2	31	0.0872832
gi|6123	41088	YBL016W FUS3 SGDID:S0000112, Chr II from 192454-193515, Verified ORF	LIWNEIFS	1	16	1.01494
gi|6130	179775	YBL017C PEP1 SGDID:S0000113, Chr II from 191586-186847, reverse complement, Verified ORF	AQDTFIYYGGK	2	49	0.620729
gi|6130	179775	YBL017C PEP1 SGDID:S0000113, Chr II from 191586-186847, reverse complement, Verified ORF	AYVTIDGTEFAEAK	2	52	3.38066
gi|6130	179775	YBL017C PEP1 SGDID:S0000113, Chr II from 191586-186847, reverse complement, Verified ORF	FLLFGEAADIGGSSFR	2	88	0.506591
gi|6130	179775	YBL017C PEP1 SGDID:S0000113, Chr II from 191586-186847, reverse complement, Verified ORF	GTMIASLYPLSR	2	48	1.72595
gi|6130	179775	YBL017C PEP1 SGDID:S0000113, Chr II from 191586-186847, reverse complement, Verified ORF	IQGLEGIILTNIVSNSDK	2	43	2.75829
gi|6130	179775	YBL017C PEP1 SGDID:S0000113, Chr II from 191586-186847, reverse complement, Verified ORF	LGDDGLIENNNTDR	2	74	6.90808
gi|6130	179775	YBL017C PEP1 SGDID:S0000113, Chr II from 191586-186847, reverse complement, Verified ORF	MAYMPTQLR	2	26	3.90138
gi|6130	179775	YBL017C PEP1 SGDID:S0000113, Chr II from 191586-186847, reverse complement, Verified ORF	NENSPISISDCGFAK	2	47	0.0675019
gi|6130	179775	YBL017C PEP1 SGDID:S0000113, Chr II from 191586-186847, reverse complement, Verified ORF	NTFGYVDFEK	2	38	0.0504475
gi|6130	179775	YBL017C PEP1 SGDID:S0000113, Chr II from 191586-186847, reverse complement, Verified ORF	QDFECDYNFYK	2	32	0.568169
gi|6130	179775	YBL017C PEP1 SGDID:S0000113, Chr II from 191586-186847, reverse complement, Verified ORF	VVNNIVK	2	30	1.46846
gi|6187	127432	YBL022C PIM1 SGDID:S0000118, Chr II from 181278-177877, reverse complement, Verified ORF	AEFEILDAK	2	33	2.32398
gi|6187	127432	YBL022C PIM1 SGDID:S0000118, Chr II from 181278-177877, reverse complement, Verified ORF	DGPSAGVTMATSFLSLALNK	2	98	2.33836
gi|6187	127432	YBL022C PIM1 SGDID:S0000118, Chr II from 181278-177877, reverse complement, Verified ORF	EISQLNTMFR	2	33	1.53935
gi|6187	127432	YBL022C PIM1 SGDID:S0000118, Chr II from 181278-177877, reverse complement, Verified ORF	ELMNAELQNK	2	40	2.6264
gi|6187	127432	YBL022C PIM1 SGDID:S0000118, Chr II from 181278-177877, reverse complement, Verified ORF	EYYLMEQLK	2	24	1.36133
gi|6187	127432	YBL022C PIM1 SGDID:S0000118, Chr II from 181278-177877, reverse complement, Verified ORF	FSVGGMTDVAEIK	2	70	0.316549
gi|6187	127432	YBL022C PIM1 SGDID:S0000118, Chr II from 181278-177877, reverse complement, Verified ORF	IAEQYLVPSAK	2	38	1.1232
gi|6187	127432	YBL022C PIM1 SGDID:S0000118, Chr II from 181278-177877, reverse complement, Verified ORF	LADFAAAVSAGEEDELQDILSSLNIEHR	3	15	7.9249
gi|6187	127432	YBL022C PIM1 SGDID:S0000118, Chr II from 181278-177877, reverse complement, Verified ORF	LEDIVVER	2	44	0.713255
gi|6187	127432	YBL022C PIM1 SGDID:S0000118, Chr II from 181278-177877, reverse complement, Verified ORF	LSTLETSMSEFGVIR	2	102	1.39734
gi|6187	127432	YBL022C PIM1 SGDID:S0000118, Chr II from 181278-177877, reverse complement, Verified ORF	NYLDWLTSIPWGK	2	61	2.13053
gi|6187	127432	YBL022C PIM1 SGDID:S0000118, Chr II from 181278-177877, reverse complement, Verified ORF	QREYYLMEQLK	2	70	3.01347
gi|6187	127432	YBL022C PIM1 SGDID:S0000118, Chr II from 181278-177877, reverse complement, Verified ORF	TYIGALPGR	2	31	0.060254
gi|6187	127432	YBL022C PIM1 SGDID:S0000118, Chr II from 181278-177877, reverse complement, Verified ORF	VVQALKK	2	22	1.96041
gi|6207	99232	YBL023C MCM2 SGDID:S0000119, Chr II from 177529-174923, reverse complement, Verified ORF	AILALFLAK	2	38	3.29947
gi|6207	99232	YBL023C MCM2 SGDID:S0000119, Chr II from 177529-174923, reverse complement, Verified ORF	ANSYSEWITQPNVSR	2	59	2.92166
gi|6207	99232	YBL023C MCM2 SGDID:S0000119, Chr II from 177529-174923, reverse complement, Verified ORF	ESISTGSFPITVR	2	23	0.882774
gi|6207	99232	YBL023C MCM2 SGDID:S0000119, Chr II from 177529-174923, reverse complement, Verified ORF	GDINVLLLGDPGTAK	2	64	1.47246
gi|6207	99232	YBL023C MCM2 SGDID:S0000119, Chr II from 177529-174923, reverse complement, Verified ORF	ISDFPTIYSLR	2	25	1.00765
gi|6207	99232	YBL023C MCM2 SGDID:S0000119, Chr II from 177529-174923, reverse complement, Verified ORF	LSEFVSSYDLDR	2	39	1.48191
gi|6207	99232	YBL023C MCM2 SGDID:S0000119, Chr II from 177529-174923, reverse complement, Verified ORF	SFLLEYTDETGR	2	69	0.813722
gi|6207	99232	YBL023C MCM2 SGDID:S0000119, Chr II from 177529-174923, reverse complement, Verified ORF	YNSTLPLAQNVSLTEPILSR	2	85	4.71766
gi|6223	78628	YBL024W NCL1 SGDID:S0000120, Chr II from 172537-174591, Verified ORF	DANEEPFVFVDPQHEALK	2	36	0.100821
gi|6223	78628	YBL024W NCL1 SGDID:S0000120, Chr II from 172537-174591, Verified ORF	DTDEPSGFVVANDADAR	2	73	2.83041
gi|6223	78628	YBL024W NCL1 SGDID:S0000120, Chr II from 172537-174591, Verified ORF	DVIQANDDR	2	22	3.99852
gi|6223	78628	YBL024W NCL1 SGDID:S0000120, Chr II from 172537-174591, Verified ORF	DVIQANDDRLK	2	39	5.25979
gi|6223	78628	YBL024W NCL1 SGDID:S0000120, Chr II from 172537-174591, Verified ORF	DWNTQAGLGLHAVQLNILNR	3	49	3.05023
gi|6223	78628	YBL024W NCL1 SGDID:S0000120, Chr II from 172537-174591, Verified ORF	EDTHELLYR	2	38	3.41069
gi|6223	78628	YBL024W NCL1 SGDID:S0000120, Chr II from 172537-174591, Verified ORF	ENLFLPVWK	2	29	2.76922
gi|6223	78628	YBL024W NCL1 SGDID:S0000120, Chr II from 172537-174591, Verified ORF	FLVVENAVGNISR	2	96	0.171693
gi|6223	78628	YBL024W NCL1 SGDID:S0000120, Chr II from 172537-174591, Verified ORF	GLHLLK	2	22	0.548582
gi|6223	78628	YBL024W NCL1 SGDID:S0000120, Chr II from 172537-174591, Verified ORF	HAGEVLNLFK	2	48	1.11716
gi|6223	78628	YBL024W NCL1 SGDID:S0000120, Chr II from 172537-174591, Verified ORF	HLLIESFPNFDDIR	2	67	0.998923
gi|6223	78628	YBL024W NCL1 SGDID:S0000120, Chr II from 172537-174591, Verified ORF	HLPNLTNVEFEGEK	2	55	2.43782
gi|6223	78628	YBL024W NCL1 SGDID:S0000120, Chr II from 172537-174591, Verified ORF	IFGIDANAK	2	39	0.117921
gi|6223	78628	YBL024W NCL1 SGDID:S0000120, Chr II from 172537-174591, Verified ORF	IVEANLEMLK	2	65	2.03729
gi|6223	78628	YBL024W NCL1 SGDID:S0000120, Chr II from 172537-174591, Verified ORF	KIKVEEVQK	3	19	1.87515
gi|6223	78628	YBL024W NCL1 SGDID:S0000120, Chr II from 172537-174591, Verified ORF	LHGNSNNKNDVLK	2	53	9.53907
gi|6223	78628	YBL024W NCL1 SGDID:S0000120, Chr II from 172537-174591, Verified ORF	LNSANLMVVNHDAQFFPR	3	32	1.36971
gi|6223	78628	YBL024W NCL1 SGDID:S0000120, Chr II from 172537-174591, Verified ORF	LSSETPALESEGPQTK	2	88	7.56217
gi|6223	78628	YBL024W NCL1 SGDID:S0000120, Chr II from 172537-174591, Verified ORF	NDPAKENLFLPVWK	2	41	3.50193
gi|6223	78628	YBL024W NCL1 SGDID:S0000120, Chr II from 172537-174591, Verified ORF	NIDNDFVEK	2	22	4.15175
gi|6223	78628	YBL024W NCL1 SGDID:S0000120, Chr II from 172537-174591, Verified ORF	RLNSANLMVVNHDAQFFPR	3	20	0.141225
gi|6223	78628	YBL024W NCL1 SGDID:S0000120, Chr II from 172537-174591, Verified ORF	TAQLIEALHKDTDEPSGFVVANDADAR	3	62	0.624198
gi|6223	78628	YBL024W NCL1 SGDID:S0000120, Chr II from 172537-174591, Verified ORF	VYPHQQNTGGFFITVFEK	3	34	1.74249
gi|6240	11213	YBL026W LSM2 SGDID:S0000122, Chr II from 170626-170679,170808-171041, Verified ORF	MLFFSFFK	2	24	3.79967
gi|6240	11213	YBL026W LSM2 SGDID:S0000122, Chr II from 170626-170679,170808-171041, Verified ORF	NMVDTNLLQDATR	2	82	0.425709
gi|6243	21691	YBL027W RPL19B SGDID:S0000123, Chr II from 168426-168427,168812-169379, Verified ORF	ALNEEAEAR	2	54	2.41217
gi|6243	21691	YBL027W RPL19B SGDID:S0000123, Chr II from 168426-168427,168812-169379, Verified ORF	ALNEEAEARR	2	18	4.67973
gi|6243	21691	YBL027W RPL19B SGDID:S0000123, Chr II from 168426-168427,168812-169379, Verified ORF	ALVEHIIQAK	2	64	2.31653
gi|6243	21691	YBL027W RPL19B SGDID:S0000123, Chr II from 168426-168427,168812-169379, Verified ORF	DALLKEDA	1	47	6.21292
gi|6243	21691	YBL027W RPL19B SGDID:S0000123, Chr II from 168426-168427,168812-169379, Verified ORF	HLYHVLYK	2	41	2.65481
gi|6243	21691	YBL027W RPL19B SGDID:S0000123, Chr II from 168426-168427,168812-169379, Verified ORF	IDKHLYHVLYK	3	27	0.859386
gi|6243	21691	YBL027W RPL19B SGDID:S0000123, Chr II from 168426-168427,168812-169379, Verified ORF	KVWLDPNETSEIAQANSR	3	66	1.5807
gi|6243	21691	YBL027W RPL19B SGDID:S0000123, Chr II from 168426-168427,168812-169379, Verified ORF	LAASVVGVGK	2	62	0.55108
gi|6243	21691	YBL027W RPL19B SGDID:S0000123, Chr II from 168426-168427,168812-169379, Verified ORF	LAASVVGVGKR	2	57	1.93218
gi|6243	21691	YBL027W RPL19B SGDID:S0000123, Chr II from 168426-168427,168812-169379, Verified ORF	LPSQVVWIR	2	74	0.968255
gi|6243	21691	YBL027W RPL19B SGDID:S0000123, Chr II from 168426-168427,168812-169379, Verified ORF	NGTIVK	1	16	7.48792
gi|6243	21691	YBL027W RPL19B SGDID:S0000123, Chr II from 168426-168427,168812-169379, Verified ORF	PNETSEIAQANSR	2	107	4.48413
gi|6243	21691	YBL027W RPL19B SGDID:S0000123, Chr II from 168426-168427,168812-169379, Verified ORF	RALVEHIIQAK	2	35	3.08081
gi|6243	21691	YBL027W RPL19B SGDID:S0000123, Chr II from 168426-168427,168812-169379, Verified ORF	VWLDPNETSEIAQANSR	2	107	1.34502
gi|6262	34632	YBL030C PET9 SGDID:S0000126, Chr II from 164000-163044, reverse complement, Verified ORF	AMFGFK	2	15	0.733041
gi|6262	34632	YBL030C PET9 SGDID:S0000126, Chr II from 164000-163044, reverse complement, Verified ORF	ESNFLIDFLMGGVSAAVAK	2	92	3.61786
gi|6262	34632	YBL030C PET9 SGDID:S0000126, Chr II from 164000-163044, reverse complement, Verified ORF	GFLPSVVGIVVYR	2	74	0.303507
gi|6262	34632	YBL030C PET9 SGDID:S0000126, Chr II from 164000-163044, reverse complement, Verified ORF	GNTANVIR	2	45	1.82082
gi|6262	34632	YBL030C PET9 SGDID:S0000126, Chr II from 164000-163044, reverse complement, Verified ORF	GVAGAGVISMYDQLQMILFGK	2	87	1.1238
gi|6262	34632	YBL030C PET9 SGDID:S0000126, Chr II from 164000-163044, reverse complement, Verified ORF	GVAGAGVISMYDQLQMILFGKK	4	28	4.53609
gi|6262	34632	YBL030C PET9 SGDID:S0000126, Chr II from 164000-163044, reverse complement, Verified ORF	IVAAEGVGSLFK	2	95	1.38562
gi|6262	34632	YBL030C PET9 SGDID:S0000126, Chr II from 164000-163044, reverse complement, Verified ORF	KESNFLIDFLMGGVSAAVAK	2	107	1.34479
gi|6262	34632	YBL030C PET9 SGDID:S0000126, Chr II from 164000-163044, reverse complement, Verified ORF	KESNFLIDFLMGGVSAAVAKTAASPIER	3	66	5.28271
gi|6262	34632	YBL030C PET9 SGDID:S0000126, Chr II from 164000-163044, reverse complement, Verified ORF	KIVAAEGVGSLFK	2	72	0.696321
gi|6262	34632	YBL030C PET9 SGDID:S0000126, Chr II from 164000-163044, reverse complement, Verified ORF	LLIQNQDEMLK	2	78	2.59828
gi|6262	34632	YBL030C PET9 SGDID:S0000126, Chr II from 164000-163044, reverse complement, Verified ORF	MMMTSGQAVK	2	64	4.43463
gi|6262	34632	YBL030C PET9 SGDID:S0000126, Chr II from 164000-163044, reverse complement, Verified ORF	QFNGLIDVYK	1	33	1.61053
gi|6262	34632	YBL030C PET9 SGDID:S0000126, Chr II from 164000-163044, reverse complement, Verified ORF	QFNGLIDVYKK	2	36	1.56751
gi|6262	34632	YBL030C PET9 SGDID:S0000126, Chr II from 164000-163044, reverse complement, Verified ORF	RMMMTSGQAVK	2	63	3.65951
gi|6262	34632	YBL030C PET9 SGDID:S0000126, Chr II from 164000-163044, reverse complement, Verified ORF	SDGVAGLYR	2	46	0.532202
gi|6262	34632	YBL030C PET9 SGDID:S0000126, Chr II from 164000-163044, reverse complement, Verified ORF	TAASPIER	1	21	7.17043
gi|6262	34632	YBL030C PET9 SGDID:S0000126, Chr II from 164000-163044, reverse complement, Verified ORF	TATQEGVISFWR	2	71	0.958102
gi|6262	34632	YBL030C PET9 SGDID:S0000126, Chr II from 164000-163044, reverse complement, Verified ORF	TLKSDGVAGLYR	2	26	3.06406
gi|6262	34632	YBL030C PET9 SGDID:S0000126, Chr II from 164000-163044, reverse complement, Verified ORF	TPLPPAPAPK	1	40	5.15926
gi|6262	34632	YBL030C PET9 SGDID:S0000126, Chr II from 164000-163044, reverse complement, Verified ORF	YDGAFDCLR	2	37	1.62738
gi|6262	34632	YBL030C PET9 SGDID:S0000126, Chr II from 164000-163044, reverse complement, Verified ORF	YFPTQALNFAFK	2	82	0.941545
gi|6262	34632	YBL030C PET9 SGDID:S0000126, Chr II from 164000-163044, reverse complement, Verified ORF	YFPTQALNFAFKDK	2	33	0.256243
gi|6276	41772	YBL032W HEK2 SGDID:S0000128, Chr II from 160187-161332, Verified ORF	DFLPASDER	2	34	0.0854375
gi|6276	41772	YBL032W HEK2 SGDID:S0000128, Chr II from 160187-161332, Verified ORF	DLQQLEDIGYVR	2	48	1.37201
gi|6276	41772	YBL032W HEK2 SGDID:S0000128, Chr II from 160187-161332, Verified ORF	FIITSK	1	29	0.66494
gi|6276	41772	YBL032W HEK2 SGDID:S0000128, Chr II from 160187-161332, Verified ORF	IELKIPELYVGAIIGR	3	45	3.31257
gi|6276	41772	YBL032W HEK2 SGDID:S0000128, Chr II from 160187-161332, Verified ORF	IPELYVGAIIGR	2	96	1.55266
gi|6276	41772	YBL032W HEK2 SGDID:S0000128, Chr II from 160187-161332, Verified ORF	LAESMLLK	2	24	1.07063
gi|6276	41772	YBL032W HEK2 SGDID:S0000128, Chr II from 160187-161332, Verified ORF	LIVANSHISSIIGK	2	39	0.901165
gi|6276	41772	YBL032W HEK2 SGDID:S0000128, Chr II from 160187-161332, Verified ORF	NLNTEIEKR	2	38	3.65569
gi|6276	41772	YBL032W HEK2 SGDID:S0000128, Chr II from 160187-161332, Verified ORF	SSGEPTSPSTSSNTR	2	54	8.07831
gi|6284	38707	YBL033C RIB1 SGDID:S0000129, Chr II from 159696-158659, reverse complement, Verified ORF	AILLDLGIGNVR	2	59	2.20695
gi|6284	38707	YBL033C RIB1 SGDID:S0000129, Chr II from 159696-158659, reverse complement, Verified ORF	LHTNPQPTETSEAQNQNR	3	66	5.61728
gi|6284	38707	YBL033C RIB1 SGDID:S0000129, Chr II from 159696-158659, reverse complement, Verified ORF	QEGRGIGLGEK	1	23	6.72461
gi|6318	78954	YBL035C POL12 SGDID:S0000131, Chr II from 153613-151496, reverse complement, Verified ORF	FLNPESLSLETSR	2	37	1.55609
gi|6318	78954	YBL035C POL12 SGDID:S0000131, Chr II from 153613-151496, reverse complement, Verified ORF	VVQNVVVINPGR	2	23	1.63496
gi|6331	29333	YBL036C YBL036C SGDID:S0000132, Chr II from 151223-150450, reverse complement, Verified ORF	EFGENYVQELIEK	2	65	3.38784
gi|6331	29333	YBL036C YBL036C SGDID:S0000132, Chr II from 151223-150450, reverse complement, Verified ORF	ILLLVVSK	2	41	2.04715
gi|6331	29333	YBL036C YBL036C SGDID:S0000132, Chr II from 151223-150450, reverse complement, Verified ORF	LKPASDIQILYDHGVR	3	15	2.34411
gi|6331	29333	YBL036C YBL036C SGDID:S0000132, Chr II from 151223-150450, reverse complement, Verified ORF	NVHVNENASK	2	35	4.79899
gi|6331	29333	YBL036C YBL036C SGDID:S0000132, Chr II from 151223-150450, reverse complement, Verified ORF	VPNLYSVETIDSLKK	2	69	1.28121
gi|6361	65125	YBL039C URA7 SGDID:S0000135, Chr II from 145731-143992, reverse complement, Verified ORF	ATTGNFDESMETVK	2	99	4.42856
gi|6361	65125	YBL039C URA7 SGDID:S0000135, Chr II from 145731-143992, reverse complement, Verified ORF	DSHSAEFYPDIDEK	2	86	3.51589
gi|6361	65125	YBL039C URA7 SGDID:S0000135, Chr II from 145731-143992, reverse complement, Verified ORF	ENFALIHVSLVPVIHGEQK	3	23	1.28682
gi|6361	65125	YBL039C URA7 SGDID:S0000135, Chr II from 145731-143992, reverse complement, Verified ORF	FHEAWNMVSTADGILIPGGFGVR	3	17	1.46395
gi|6361	65125	YBL039C URA7 SGDID:S0000135, Chr II from 145731-143992, reverse complement, Verified ORF	GTEGMVLAAR	2	54	2.76952
gi|6361	65125	YBL039C URA7 SGDID:S0000135, Chr II from 145731-143992, reverse complement, Verified ORF	GVLASSTGMLMK	2	60	1.99538
gi|6361	65125	YBL039C URA7 SGDID:S0000135, Chr II from 145731-143992, reverse complement, Verified ORF	LGLRPTFFQNETEWSQIK	3	46	0.956975
gi|6361	65125	YBL039C URA7 SGDID:S0000135, Chr II from 145731-143992, reverse complement, Verified ORF	LKLDEISLTEEEK	2	46	1.93987
gi|6361	65125	YBL039C URA7 SGDID:S0000135, Chr II from 145731-143992, reverse complement, Verified ORF	LKLDEISLTEEEKQR	3	51	1.36187
gi|6361	65125	YBL039C URA7 SGDID:S0000135, Chr II from 145731-143992, reverse complement, Verified ORF	LYGDVSEVHER	3	33	0.42542
gi|6361	65125	YBL039C URA7 SGDID:S0000135, Chr II from 145731-143992, reverse complement, Verified ORF	MIDYLHAR	2	36	0.420516
gi|6361	65125	YBL039C URA7 SGDID:S0000135, Chr II from 145731-143992, reverse complement, Verified ORF	MVDELENNGLIFVGK	2	38	0.504901
gi|6361	65125	YBL039C URA7 SGDID:S0000135, Chr II from 145731-143992, reverse complement, Verified ORF	NHPYYIATQYHPEYTSK	3	37	5.97854
gi|6361	65125	YBL039C URA7 SGDID:S0000135, Chr II from 145731-143992, reverse complement, Verified ORF	NHVVVFMPEIDKETMGGSMR	3	29	2.17031
gi|6361	65125	YBL039C URA7 SGDID:S0000135, Chr II from 145731-143992, reverse complement, Verified ORF	SLGLVPDMIACR	2	23	2.07678
gi|6361	65125	YBL039C URA7 SGDID:S0000135, Chr II from 145731-143992, reverse complement, Verified ORF	TKPTQAAIK	3	28	1.07727
gi|6361	65125	YBL039C URA7 SGDID:S0000135, Chr II from 145731-143992, reverse complement, Verified ORF	TVQIVPHLTNAIQDWIER	3	44	5.41361
gi|6361	65125	YBL039C URA7 SGDID:S0000135, Chr II from 145731-143992, reverse complement, Verified ORF	VLDPSKPFLGLVAASAGILQDVIEGK	3	56	1.01081
gi|6361	65125	YBL039C URA7 SGDID:S0000135, Chr II from 145731-143992, reverse complement, Verified ORF	WVEATDLEPEAQESNK	2	106	4.22512
gi|6361	65125	YBL039C URA7 SGDID:S0000135, Chr II from 145731-143992, reverse complement, Verified ORF	YDLEAGENKFNF	2	46	0.690489
gi|6361	65125	YBL039C URA7 SGDID:S0000135, Chr II from 145731-143992, reverse complement, Verified ORF	YLGVTLTK	2	20	0.249878
gi|6361	65125	YBL039C URA7 SGDID:S0000135, Chr II from 145731-143992, reverse complement, Verified ORF	YTNLKDSYLSVIK	3	23	0.878044
gi|6361	65125	YBL039C URA7 SGDID:S0000135, Chr II from 145731-143992, reverse complement, Verified ORF	YVVVSGGVISGIGK	2	70	0.562872
gi|6381	26968	YBL041W PRE7 SGDID:S0000137, Chr II from 141250-141975, Verified ORF	AGGAAASLIMPFLDNQVNFK	3	72	5.80981
gi|6381	26968	YBL041W PRE7 SGDID:S0000137, Chr II from 141250-141975, Verified ORF	GAVYSFDPVGSYER	2	52	0.667465
gi|6381	26968	YBL041W PRE7 SGDID:S0000137, Chr II from 141250-141975, Verified ORF	NIQHLLYGK	2	44	1.56991
gi|6381	26968	YBL041W PRE7 SGDID:S0000137, Chr II from 141250-141975, Verified ORF	NITDYSINSR	2	37	0.429411
gi|6409	50254	YBL045C COR1 SGDID:S0000141, Chr II from 135519-134146, reverse complement, Verified ORF	AAFLGSEVR	2	41	1.12018
gi|6409	50254	YBL045C COR1 SGDID:S0000141, Chr II from 135519-134146, reverse complement, Verified ORF	ANLLSSSNFEATK	2	87	1.769
gi|6409	50254	YBL045C COR1 SGDID:S0000141, Chr II from 135519-134146, reverse complement, Verified ORF	ANLLSSSNFEATKK	2	68	5.55918
gi|6409	50254	YBL045C COR1 SGDID:S0000141, Chr II from 135519-134146, reverse complement, Verified ORF	AWISLAVEGEPVNSPNYFVAK	2	83	0.619375
gi|6409	50254	YBL045C COR1 SGDID:S0000141, Chr II from 135519-134146, reverse complement, Verified ORF	DFQSYIVSSLPGSTDK	2	97	2.35923
gi|6409	50254	YBL045C COR1 SGDID:S0000141, Chr II from 135519-134146, reverse complement, Verified ORF	DSGLWGFSTATR	2	80	1.00518
gi|6409	50254	YBL045C COR1 SGDID:S0000141, Chr II from 135519-134146, reverse complement, Verified ORF	EGLALSSNISR	2	64	3.01154
gi|6409	50254	YBL045C COR1 SGDID:S0000141, Chr II from 135519-134146, reverse complement, Verified ORF	GTLESLENLVVADLESFANNHFLNSNAVVVGTGNIK	4	26	3.18911
gi|6409	50254	YBL045C COR1 SGDID:S0000141, Chr II from 135519-134146, reverse complement, Verified ORF	HEDLVNSIESK	2	56	2.86399
gi|6409	50254	YBL045C COR1 SGDID:S0000141, Chr II from 135519-134146, reverse complement, Verified ORF	KAAFLGSEVR	2	50	2.74072
gi|6409	50254	YBL045C COR1 SGDID:S0000141, Chr II from 135519-134146, reverse complement, Verified ORF	KIDAITVK	2	56	0.901708
gi|6409	50254	YBL045C COR1 SGDID:S0000141, Chr II from 135519-134146, reverse complement, Verified ORF	LAAQIFGSYNAFEPASR	2	77	0.11822
gi|6409	50254	YBL045C COR1 SGDID:S0000141, Chr II from 135519-134146, reverse complement, Verified ORF	LQLGQLYESGNPVNDANLLGAEVLIK	2	137	1.38988
gi|6409	50254	YBL045C COR1 SGDID:S0000141, Chr II from 135519-134146, reverse complement, Verified ORF	LRDDTLPK	2	35	0.846227
gi|6409	50254	YBL045C COR1 SGDID:S0000141, Chr II from 135519-134146, reverse complement, Verified ORF	LSLGEAFK	2	52	0.0324698
gi|6409	50254	YBL045C COR1 SGDID:S0000141, Chr II from 135519-134146, reverse complement, Verified ORF	LSLGEAFKK	3	21	1.07098
gi|6409	50254	YBL045C COR1 SGDID:S0000141, Chr II from 135519-134146, reverse complement, Verified ORF	LTISVTDTEVER	2	68	3.18719
gi|6409	50254	YBL045C COR1 SGDID:S0000141, Chr II from 135519-134146, reverse complement, Verified ORF	NIFLSK	1	38	5.78482
gi|6409	50254	YBL045C COR1 SGDID:S0000141, Chr II from 135519-134146, reverse complement, Verified ORF	NLSLQTGTKPVLK	2	74	5.57174
gi|6409	50254	YBL045C COR1 SGDID:S0000141, Chr II from 135519-134146, reverse complement, Verified ORF	NVTMIDDLIHFTLK	2	85	4.61732
gi|6409	50254	YBL045C COR1 SGDID:S0000141, Chr II from 135519-134146, reverse complement, Verified ORF	QVQDFEENDHPNR	2	79	5.96742
gi|6409	50254	YBL045C COR1 SGDID:S0000141, Chr II from 135519-134146, reverse complement, Verified ORF	SLDFLNQSFIQQK	2	58	0.621885
gi|6409	50254	YBL045C COR1 SGDID:S0000141, Chr II from 135519-134146, reverse complement, Verified ORF	VLEHLHSTAFQNTPLSLPTR	3	48	1.27582
gi|6418	50966	YBL046W YBL046W SGDID:S0000142, Chr II from 132427-133752, Uncharacterized ORF	LVTAGPEQVLPDLIR	2	64	3.89905
gi|6418	50966	YBL046W YBL046W SGDID:S0000142, Chr II from 132427-133752, Uncharacterized ORF	SISLYELLSDVVK	2	33	3.97924
gi|6427	150863	YBL047C EDE1 SGDID:S0000143, Chr II from 132043-127898, reverse complement, Verified ORF	ASITFR	1	17	1.79751
gi|6427	150863	YBL047C EDE1 SGDID:S0000143, Chr II from 132043-127898, reverse complement, Verified ORF	DDVELPETLEER	2	24	1.52824
gi|6427	150863	YBL047C EDE1 SGDID:S0000143, Chr II from 132043-127898, reverse complement, Verified ORF	EIDGLGEK	1	42	8.53708
gi|6427	150863	YBL047C EDE1 SGDID:S0000143, Chr II from 132043-127898, reverse complement, Verified ORF	ENETLAQQLAVSEANYHAAESK	3	17	1.26323
gi|6427	150863	YBL047C EDE1 SGDID:S0000143, Chr II from 132043-127898, reverse complement, Verified ORF	EQITNLNSMTASLQSQLNEK	3	17	3.57199
gi|6427	150863	YBL047C EDE1 SGDID:S0000143, Chr II from 132043-127898, reverse complement, Verified ORF	ESSDTFSAQPPPVPK	2	28	4.70377
gi|6427	150863	YBL047C EDE1 SGDID:S0000143, Chr II from 132043-127898, reverse complement, Verified ORF	FSQLFDR	2	41	0.336373
gi|6427	150863	YBL047C EDE1 SGDID:S0000143, Chr II from 132043-127898, reverse complement, Verified ORF	FTPTSNFGQSIIKEEPEEQEQLR	3	21	1.34049
gi|6427	150863	YBL047C EDE1 SGDID:S0000143, Chr II from 132043-127898, reverse complement, Verified ORF	FVETTVENSNLNVNR	2	108	7.03643
gi|6427	150863	YBL047C EDE1 SGDID:S0000143, Chr II from 132043-127898, reverse complement, Verified ORF	GFLNLNEFSAALR	2	72	4.15606
gi|6427	150863	YBL047C EDE1 SGDID:S0000143, Chr II from 132043-127898, reverse complement, Verified ORF	ISVYLTK	2	34	0.684307
gi|6427	150863	YBL047C EDE1 SGDID:S0000143, Chr II from 132043-127898, reverse complement, Verified ORF	LEPVVVNQPNR	2	46	3.17688
gi|6427	150863	YBL047C EDE1 SGDID:S0000143, Chr II from 132043-127898, reverse complement, Verified ORF	LNELTTDLQESQTK	2	116	8.61198
gi|6427	150863	YBL047C EDE1 SGDID:S0000143, Chr II from 132043-127898, reverse complement, Verified ORF	LNQETLATIWDLADIHNNAEFTK	3	60	4.25204
gi|6427	150863	YBL047C EDE1 SGDID:S0000143, Chr II from 132043-127898, reverse complement, Verified ORF	LPNQTLGEIWALCDR	2	93	4.62207
gi|6427	150863	YBL047C EDE1 SGDID:S0000143, Chr II from 132043-127898, reverse complement, Verified ORF	LQEMFDDLSQR	2	65	1.99144
gi|6427	150863	YBL047C EDE1 SGDID:S0000143, Chr II from 132043-127898, reverse complement, Verified ORF	LQEMFDDLSQRK	2	35	3.92026
gi|6427	150863	YBL047C EDE1 SGDID:S0000143, Chr II from 132043-127898, reverse complement, Verified ORF	NAELKEQITNLNSMTASLQSQLNEK	3	74	4.46737
gi|6427	150863	YBL047C EDE1 SGDID:S0000143, Chr II from 132043-127898, reverse complement, Verified ORF	NAGVELPDVIPNELLQSPALGLYPPNPLPQQQSAPQIAIPSR	4	36	3.27841
gi|6427	150863	YBL047C EDE1 SGDID:S0000143, Chr II from 132043-127898, reverse complement, Verified ORF	NDPIVDASLSK	2	34	2.29282
gi|6427	150863	YBL047C EDE1 SGDID:S0000143, Chr II from 132043-127898, reverse complement, Verified ORF	NIEYANNVR	2	42	2.31239
gi|6427	150863	YBL047C EDE1 SGDID:S0000143, Chr II from 132043-127898, reverse complement, Verified ORF	QHAGSLSSAVLVPFFLSSR	2	62	4.85788
gi|6427	150863	YBL047C EDE1 SGDID:S0000143, Chr II from 132043-127898, reverse complement, Verified ORF	QIEEQENLYHQHVSK	3	27	2.97232
gi|6427	150863	YBL047C EDE1 SGDID:S0000143, Chr II from 132043-127898, reverse complement, Verified ORF	QLELNQVTVANLQK	2	105	1.69229
gi|6427	150863	YBL047C EDE1 SGDID:S0000143, Chr II from 132043-127898, reverse complement, Verified ORF	QMNLAMGQLPEDAKDIIAK	2	79	0.66394
gi|6427	150863	YBL047C EDE1 SGDID:S0000143, Chr II from 132043-127898, reverse complement, Verified ORF	QQFDAIFDSLDK	2	44	4.04238
gi|6427	150863	YBL047C EDE1 SGDID:S0000143, Chr II from 132043-127898, reverse complement, Verified ORF	QTEQLEAQVLQVNK	2	47	6.28871
gi|6427	150863	YBL047C EDE1 SGDID:S0000143, Chr II from 132043-127898, reverse complement, Verified ORF	SLAVEELSGMGFTEEEAHNALEK	3	51	0.85045
gi|6427	150863	YBL047C EDE1 SGDID:S0000143, Chr II from 132043-127898, reverse complement, Verified ORF	TPLSSQEQAFYNQK	2	104	6.80276
gi|6427	150863	YBL047C EDE1 SGDID:S0000143, Chr II from 132043-127898, reverse complement, Verified ORF	TTPLSANSTGVSSLTR	2	89	3.83817
gi|6427	150863	YBL047C EDE1 SGDID:S0000143, Chr II from 132043-127898, reverse complement, Verified ORF	TVEEQHAQLQAK	2	77	5.82055
gi|6427	150863	YBL047C EDE1 SGDID:S0000143, Chr II from 132043-127898, reverse complement, Verified ORF	VATPSIPQQPIPLK	2	33	0.443834
gi|6427	150863	YBL047C EDE1 SGDID:S0000143, Chr II from 132043-127898, reverse complement, Verified ORF	VATPSIPQQPIPLKNDPIVDASLSK	3	17	0.608882
gi|6427	150863	YBL047C EDE1 SGDID:S0000143, Chr II from 132043-127898, reverse complement, Verified ORF	YPAPGTSPSHNEGNSK	3	41	2.89237
gi|6427	150863	YBL047C EDE1 SGDID:S0000143, Chr II from 132043-127898, reverse complement, Verified ORF	YQDLSNKDTDLTDR	3	36	4.26892
gi|6459	33181	YBL050W SEC17 SGDID:S0000146, Chr II from 125128-125157,125274-126122, Verified ORF	ALDGQYIEASDIYSK	2	91	0.217938
gi|6459	33181	YBL050W SEC17 SGDID:S0000146, Chr II from 125128-125157,125274-126122, Verified ORF	ELNLAGDSFLK	1	65	2.07581
gi|6459	33181	YBL050W SEC17 SGDID:S0000146, Chr II from 125128-125157,125274-126122, Verified ORF	FELGEILENDLHDYAK	2	47	2.91235
gi|6459	33181	YBL050W SEC17 SGDID:S0000146, Chr II from 125128-125157,125274-126122, Verified ORF	IKESIQQQEDDLL	2	44	2.1863
gi|6459	33181	YBL050W SEC17 SGDID:S0000146, Chr II from 125128-125157,125274-126122, Verified ORF	SDPVELLK	1	40	0.471848
gi|6459	33181	YBL050W SEC17 SGDID:S0000146, Chr II from 125128-125157,125274-126122, Verified ORF	SDPVELLKR	2	27	2.31831
gi|6459	33181	YBL050W SEC17 SGDID:S0000146, Chr II from 125128-125157,125274-126122, Verified ORF	SGGNSVNAVDSLENAIQIFTHR	3	30	1.99332
gi|6459	33181	YBL050W SEC17 SGDID:S0000146, Chr II from 125128-125157,125274-126122, Verified ORF	TLQEGQSEDPNFADSR	2	53	7.33619
gi|6507	47873	YBL055C YBL055C SGDID:S0000151, Chr II from 116832-115576, reverse complement, Uncharacterized ORF	TEENLAVVK	2	38	1.47246
gi|6507	47873	YBL055C YBL055C SGDID:S0000151, Chr II from 116832-115576, reverse complement, Uncharacterized ORF	THASFQYLAK	2	23	5.14641
gi|6515	52156	YBL056W PTC3 SGDID:S0000152, Chr II from 113765-115171, Verified ORF	ENESESQWFER	2	42	4.56535
gi|6515	52156	YBL056W PTC3 SGDID:S0000152, Chr II from 113765-115171, Verified ORF	NYNIQTSFVQR	2	46	2.5706
gi|6515	52156	YBL056W PTC3 SGDID:S0000152, Chr II from 113765-115171, Verified ORF	SIFDFHDFSDDDNEVFAITTK	3	21	3.33456
gi|6529	47073	YBL058W SHP1 SGDID:S0000154, Chr II from 111439-112710, Verified ORF	DADLLNSVVVQR	2	39	1.91594
gi|6529	47073	YBL058W SHP1 SGDID:S0000154, Chr II from 111439-112710, Verified ORF	EGFQVADGPLYR	2	32	0.656472
gi|6529	47073	YBL058W SHP1 SGDID:S0000154, Chr II from 111439-112710, Verified ORF	EITFWK	2	20	1.48968
gi|6529	47073	YBL058W SHP1 SGDID:S0000154, Chr II from 111439-112710, Verified ORF	FLYEHVTSNANTDPSR	3	22	3.00099
gi|6529	47073	YBL058W SHP1 SGDID:S0000154, Chr II from 111439-112710, Verified ORF	FMSFSDMVR	2	18	0.214446
gi|6529	47073	YBL058W SHP1 SGDID:S0000154, Chr II from 111439-112710, Verified ORF	LGSPIPGESSPAEVPK	2	38	5.67097
gi|6529	47073	YBL058W SHP1 SGDID:S0000154, Chr II from 111439-112710, Verified ORF	LGSTIDAADEVVEDNTSQSQR	3	52	3.01066
gi|6529	47073	YBL058W SHP1 SGDID:S0000154, Chr II from 111439-112710, Verified ORF	NFTLNYAFPIKPISNDETTLK	3	27	3.70936
gi|6529	47073	YBL058W SHP1 SGDID:S0000154, Chr II from 111439-112710, Verified ORF	NFTLNYAFPIKPISNDETTLKDADLLNSVVVQR	4	15	1.4031
gi|6529	47073	YBL058W SHP1 SGDID:S0000154, Chr II from 111439-112710, Verified ORF	YDDPANSFYLSELNQGR	2	87	3.72971
gi|6559	77247	YBL061C SKT5 SGDID:S0000157, Chr II from 107408-105318, reverse complement, Verified ORF	ANELTAAAPYELAK	2	58	5.38296
gi|6559	77247	YBL061C SKT5 SGDID:S0000157, Chr II from 107408-105318, reverse complement, Verified ORF	GYSDAQYLLADGYSSGAFGK	2	73	2.18386
gi|6559	77247	YBL061C SKT5 SGDID:S0000157, Chr II from 107408-105318, reverse complement, Verified ORF	LGLYSFYGR	2	30	5.60314
gi|6596	29648	YBL064C PRX1 SGDID:S0000160, Chr II from 101158-100373, reverse complement, Verified ORF	FGQFNEIKPYLR	3	32	0.768444
gi|6596	29648	YBL064C PRX1 SGDID:S0000160, Chr II from 101158-100373, reverse complement, Verified ORF	INSDAPNFDADTTVGK	2	56	5.61453
gi|6596	29648	YBL064C PRX1 SGDID:S0000160, Chr II from 101158-100373, reverse complement, Verified ORF	LIFTYPSTVGR	2	46	4.74801
gi|6596	29648	YBL064C PRX1 SGDID:S0000160, Chr II from 101158-100373, reverse complement, Verified ORF	LIGLSVEDVESHEK	2	56	0.00756873
gi|6596	29648	YBL064C PRX1 SGDID:S0000160, Chr II from 101158-100373, reverse complement, Verified ORF	NVAFLYDMVDAEGFK	2	44	3.72204
gi|6596	29648	YBL064C PRX1 SGDID:S0000160, Chr II from 101158-100373, reverse complement, Verified ORF	NVGFPIIGDTFR	2	44	2.23458
gi|6596	29648	YBL064C PRX1 SGDID:S0000160, Chr II from 101158-100373, reverse complement, Verified ORF	SVFVID	1	23	0.481155
gi|6596	29648	YBL064C PRX1 SGDID:S0000160, Chr II from 101158-100373, reverse complement, Verified ORF	SVFVIDPK	2	39	0.959235
gi|6596	29648	YBL064C PRX1 SGDID:S0000160, Chr II from 101158-100373, reverse complement, Verified ORF	VIDALQLTDK	2	49	1.64943
gi|6670	22590	YBL072C RPS8A SGDID:S0000168, Chr II from 89123-88521, reverse complement, Verified ORF	AAIVQIDATPFR	2	76	5.28994
gi|6670	22590	YBL072C RPS8A SGDID:S0000168, Chr II from 89123-88521, reverse complement, Verified ORF	GISRDSR	2	18	8.29507
gi|6670	22590	YBL072C RPS8A SGDID:S0000168, Chr II from 89123-88521, reverse complement, Verified ORF	IAGVVYHPSNNELVR	2	33	4.53094
gi|6670	22590	YBL072C RPS8A SGDID:S0000168, Chr II from 89123-88521, reverse complement, Verified ORF	IESSVESQFSAGR	2	101	3.18403
gi|6670	22590	YBL072C RPS8A SGDID:S0000168, Chr II from 89123-88521, reverse complement, Verified ORF	IETGNFSWASEGISK	2	96	5.74214
gi|6670	22590	YBL072C RPS8A SGDID:S0000168, Chr II from 89123-88521, reverse complement, Verified ORF	IETGNFSWASEGISKK	2	93	3.05946
gi|6670	22590	YBL072C RPS8A SGDID:S0000168, Chr II from 89123-88521, reverse complement, Verified ORF	IHSVR	2	20	0.44416
gi|6670	22590	YBL072C RPS8A SGDID:S0000168, Chr II from 89123-88521, reverse complement, Verified ORF	KFELGR	2	32	0.0209285
gi|6670	22590	YBL072C RPS8A SGDID:S0000168, Chr II from 89123-88521, reverse complement, Verified ORF	KNVKEEETVAK	2	69	4.29242
gi|6670	22590	YBL072C RPS8A SGDID:S0000168, Chr II from 89123-88521, reverse complement, Verified ORF	LYACISSRPGQSGR	3	31	2.09859
gi|6670	22590	YBL072C RPS8A SGDID:S0000168, Chr II from 89123-88521, reverse complement, Verified ORF	NVKEEETVAK	2	68	5.34225
gi|6670	22590	YBL072C RPS8A SGDID:S0000168, Chr II from 89123-88521, reverse complement, Verified ORF	QWFEAHYGQTLGK	2	75	0.966262
gi|6670	22590	YBL072C RPS8A SGDID:S0000168, Chr II from 89123-88521, reverse complement, Verified ORF	RIHSVR	2	30	2.34106
gi|6670	22590	YBL072C RPS8A SGDID:S0000168, Chr II from 89123-88521, reverse complement, Verified ORF	RKFELGR	3	24	0.423418
gi|6685	70618	YBL075C SSA3 SGDID:S0000171, Chr II from 86446-84497, reverse complement, Verified ORF	DAGTIAGMNVLR	2	56	1.84368
gi|6685	70618	YBL075C SSA3 SGDID:S0000171, Chr II from 86446-84497, reverse complement, Verified ORF	DGKPVVQVEYK	2	25	2.9947
gi|6685	70618	YBL075C SSA3 SGDID:S0000171, Chr II from 86446-84497, reverse complement, Verified ORF	ELEGIANPIMTK	2	53	0.358771
gi|6685	70618	YBL075C SSA3 SGDID:S0000171, Chr II from 86446-84497, reverse complement, Verified ORF	KFDDPEVTTDAK	2	38	4.94876
gi|6685	70618	YBL075C SSA3 SGDID:S0000171, Chr II from 86446-84497, reverse complement, Verified ORF	LVNHLATEFK	2	43	3.44086
gi|6685	70618	YBL075C SSA3 SGDID:S0000171, Chr II from 86446-84497, reverse complement, Verified ORF	NQAAINPHNTVFDAK	2	69	6.38774
gi|6685	70618	YBL075C SSA3 SGDID:S0000171, Chr II from 86446-84497, reverse complement, Verified ORF	QKELEGIANPIMTK	2	68	2.17643
gi|6685	70618	YBL075C SSA3 SGDID:S0000171, Chr II from 86446-84497, reverse complement, Verified ORF	SETFSTYADNQPGVLIQVFEGER	3	17	1.70514
gi|6685	70618	YBL075C SSA3 SGDID:S0000171, Chr II from 86446-84497, reverse complement, Verified ORF	SINPDEAVAYGAAVQAAILTGDQSTK	2	109	1.22294
gi|6685	70618	YBL075C SSA3 SGDID:S0000171, Chr II from 86446-84497, reverse complement, Verified ORF	TFTPEEISSMVLSK	2	49	0.906127
gi|6697	123419	YBL076C ILS1 SGDID:S0000172, Chr II from 84259-81041, reverse complement, Verified ORF	ALNSLFDALFTFVR	2	110	2.37185
gi|6697	123419	YBL076C ILS1 SGDID:S0000172, Chr II from 84259-81041, reverse complement, Verified ORF	AMAPFTPFLSESIYLR	2	78	1.18984
gi|6697	123419	YBL076C ILS1 SGDID:S0000172, Chr II from 84259-81041, reverse complement, Verified ORF	DADKLIIK	1	51	7.65818
gi|6697	123419	YBL076C ILS1 SGDID:S0000172, Chr II from 84259-81041, reverse complement, Verified ORF	DALPSVTSEQVR	2	66	1.815
gi|6697	123419	YBL076C ILS1 SGDID:S0000172, Chr II from 84259-81041, reverse complement, Verified ORF	DKPEFSFFDGPPFATGTPHYGHILASTIK	4	26	1.95655
gi|6697	123419	YBL076C ILS1 SGDID:S0000172, Chr II from 84259-81041, reverse complement, Verified ORF	DRYFILLESLIK	3	37	3.5202
gi|6697	123419	YBL076C ILS1 SGDID:S0000172, Chr II from 84259-81041, reverse complement, Verified ORF	DVIDKLTIPSK	3	45	0.342755
gi|6697	123419	YBL076C ILS1 SGDID:S0000172, Chr II from 84259-81041, reverse complement, Verified ORF	DVNDPAVTIGFNVIGQEK	2	77	2.09048
gi|6697	123419	YBL076C ILS1 SGDID:S0000172, Chr II from 84259-81041, reverse complement, Verified ORF	DVPDFEGVYVK	2	49	2.12069
gi|6697	123419	YBL076C ILS1 SGDID:S0000172, Chr II from 84259-81041, reverse complement, Verified ORF	DVVITSDEAK	1	65	10.4124
gi|6697	123419	YBL076C ILS1 SGDID:S0000172, Chr II from 84259-81041, reverse complement, Verified ORF	ELEELTGVR	2	58	1.60488
gi|6697	123419	YBL076C ILS1 SGDID:S0000172, Chr II from 84259-81041, reverse complement, Verified ORF	EYFDEAIETAVSR	2	78	0.158434
gi|6697	123419	YBL076C ILS1 SGDID:S0000172, Chr II from 84259-81041, reverse complement, Verified ORF	EYLESGKLEVAGIELVK	2	89	2.00681
gi|6697	123419	YBL076C ILS1 SGDID:S0000172, Chr II from 84259-81041, reverse complement, Verified ORF	FANWIANAR	2	62	0.347868
gi|6697	123419	YBL076C ILS1 SGDID:S0000172, Chr II from 84259-81041, reverse complement, Verified ORF	FKEEGVKEVVSK	3	25	0.385358
gi|6697	123419	YBL076C ILS1 SGDID:S0000172, Chr II from 84259-81041, reverse complement, Verified ORF	FLDGQIALLK	2	37	0.277609
gi|6697	123419	YBL076C ILS1 SGDID:S0000172, Chr II from 84259-81041, reverse complement, Verified ORF	FLDGQIALLKK	3	44	1.03547
gi|6697	123419	YBL076C ILS1 SGDID:S0000172, Chr II from 84259-81041, reverse complement, Verified ORF	GDLNAIR	2	39	1.21401
gi|6697	123419	YBL076C ILS1 SGDID:S0000172, Chr II from 84259-81041, reverse complement, Verified ORF	GLPESAVQAGQETR	2	100	4.10257
gi|6697	123419	YBL076C ILS1 SGDID:S0000172, Chr II from 84259-81041, reverse complement, Verified ORF	GSDLVGLK	2	51	1.74455
gi|6697	123419	YBL076C ILS1 SGDID:S0000172, Chr II from 84259-81041, reverse complement, Verified ORF	IKGSDLVGLK	3	34	1.16162
gi|6697	123419	YBL076C ILS1 SGDID:S0000172, Chr II from 84259-81041, reverse complement, Verified ORF	KMSNIDFQYDDSVK	2	54	0.899907
gi|6697	123419	YBL076C ILS1 SGDID:S0000172, Chr II from 84259-81041, reverse complement, Verified ORF	LEVAGIELVK	2	52	2.04057
gi|6697	123419	YBL076C ILS1 SGDID:S0000172, Chr II from 84259-81041, reverse complement, Verified ORF	LGITGKDDVFK	2	41	1.76726
gi|6697	123419	YBL076C ILS1 SGDID:S0000172, Chr II from 84259-81041, reverse complement, Verified ORF	LKEYIPEAVLAK	2	60	1.55619
gi|6697	123419	YBL076C ILS1 SGDID:S0000172, Chr II from 84259-81041, reverse complement, Verified ORF	LLNFIDELTNWYIR	2	93	4.56214
gi|6697	123419	YBL076C ILS1 SGDID:S0000172, Chr II from 84259-81041, reverse complement, Verified ORF	LYLINSPVLK	2	54	3.91914
gi|6697	123419	YBL076C ILS1 SGDID:S0000172, Chr II from 84259-81041, reverse complement, Verified ORF	LYTVVPK	1	17	7.00175
gi|6697	123419	YBL076C ILS1 SGDID:S0000172, Chr II from 84259-81041, reverse complement, Verified ORF	MQSVIDLGR	2	61	1.95953
gi|6697	123419	YBL076C ILS1 SGDID:S0000172, Chr II from 84259-81041, reverse complement, Verified ORF	MSNIDFQYDDSVK	2	103	0.56905
gi|6697	123419	YBL076C ILS1 SGDID:S0000172, Chr II from 84259-81041, reverse complement, Verified ORF	NGVISEDSVLPNAIDDLGR	2	91	1.36288
gi|6697	123419	YBL076C ILS1 SGDID:S0000172, Chr II from 84259-81041, reverse complement, Verified ORF	NITDLHR	2	25	1.40181
gi|6697	123419	YBL076C ILS1 SGDID:S0000172, Chr II from 84259-81041, reverse complement, Verified ORF	NIVPQMLDSVMK	2	36	0.611399
gi|6697	123419	YBL076C ILS1 SGDID:S0000172, Chr II from 84259-81041, reverse complement, Verified ORF	NVIVSGIVLAADGR	2	79	1.13462
gi|6697	123419	YBL076C ILS1 SGDID:S0000172, Chr II from 84259-81041, reverse complement, Verified ORF	NVIVSGIVLAADGRK	2	49	1.23829
gi|6697	123419	YBL076C ILS1 SGDID:S0000172, Chr II from 84259-81041, reverse complement, Verified ORF	NYPDPSIVLNK	2	37	2.54463
gi|6697	123419	YBL076C ILS1 SGDID:S0000172, Chr II from 84259-81041, reverse complement, Verified ORF	PIGDEEQSINDTIFK	2	83	5.17978
gi|6697	123419	YBL076C ILS1 SGDID:S0000172, Chr II from 84259-81041, reverse complement, Verified ORF	RFGWDTHGVPIEHIIDKK	4	19	1.28229
gi|6697	123419	YBL076C ILS1 SGDID:S0000172, Chr II from 84259-81041, reverse complement, Verified ORF	SDTPLLYR	2	52	1.95836
gi|6697	123419	YBL076C ILS1 SGDID:S0000172, Chr II from 84259-81041, reverse complement, Verified ORF	SESNAHFSFPK	2	48	2.66564
gi|6697	123419	YBL076C ILS1 SGDID:S0000172, Chr II from 84259-81041, reverse complement, Verified ORF	SESNAHFSFPKEEEK	2	47	5.68121
gi|6697	123419	YBL076C ILS1 SGDID:S0000172, Chr II from 84259-81041, reverse complement, Verified ORF	SHWVPNTIK	2	27	3.31556
gi|6697	123419	YBL076C ILS1 SGDID:S0000172, Chr II from 84259-81041, reverse complement, Verified ORF	SIVMTYASDWR	2	66	0.127538
gi|6697	123419	YBL076C ILS1 SGDID:S0000172, Chr II from 84259-81041, reverse complement, Verified ORF	SVHFLSYPVVK	3	30	0.93129
gi|6697	123419	YBL076C ILS1 SGDID:S0000172, Chr II from 84259-81041, reverse complement, Verified ORF	SVPAWFVR	2	38	1.06859
gi|6697	123419	YBL076C ILS1 SGDID:S0000172, Chr II from 84259-81041, reverse complement, Verified ORF	TDPIGDEEQSINDTIFK	2	96	0.25112
gi|6697	123419	YBL076C ILS1 SGDID:S0000172, Chr II from 84259-81041, reverse complement, Verified ORF	TLVILHSDESYLKDVEALK	3	68	0.932338
gi|6697	123419	YBL076C ILS1 SGDID:S0000172, Chr II from 84259-81041, reverse complement, Verified ORF	TMYPSFMESTWWAFK	2	45	0.807082
gi|6697	123419	YBL076C ILS1 SGDID:S0000172, Chr II from 84259-81041, reverse complement, Verified ORF	VKNIVPQMLDSVMK	3	32	1.67269
gi|6697	123419	YBL076C ILS1 SGDID:S0000172, Chr II from 84259-81041, reverse complement, Verified ORF	VLLPWWNSFK	2	53	2.92033
gi|6697	123419	YBL076C ILS1 SGDID:S0000172, Chr II from 84259-81041, reverse complement, Verified ORF	VLSLWDEIDAFHTSLELTK	3	58	3.82142
gi|6697	123419	YBL076C ILS1 SGDID:S0000172, Chr II from 84259-81041, reverse complement, Verified ORF	VMPYSTGLTTPLSNFEAQQNYK	2	75	2.46717
gi|6697	123419	YBL076C ILS1 SGDID:S0000172, Chr II from 84259-81041, reverse complement, Verified ORF	VPANFISEGLDQTR	2	109	9.08972
gi|6697	123419	YBL076C ILS1 SGDID:S0000172, Chr II from 84259-81041, reverse complement, Verified ORF	WIDFDNDYK	2	28	0.904516
gi|6697	123419	YBL076C ILS1 SGDID:S0000172, Chr II from 84259-81041, reverse complement, Verified ORF	YATMTGHHVER	2	72	7.78697
gi|6697	123419	YBL076C ILS1 SGDID:S0000172, Chr II from 84259-81041, reverse complement, Verified ORF	YEPLFPYFAEQFHETAFR	2	26	1.04766
gi|6697	123419	YBL076C ILS1 SGDID:S0000172, Chr II from 84259-81041, reverse complement, Verified ORF	YFILLESLIK	2	69	4.43726
gi|6697	123419	YBL076C ILS1 SGDID:S0000172, Chr II from 84259-81041, reverse complement, Verified ORF	YGADALR	2	50	0.28758
gi|6697	123419	YBL076C ILS1 SGDID:S0000172, Chr II from 84259-81041, reverse complement, Verified ORF	YGLENYNNECR	2	40	7.0086
gi|6697	123419	YBL076C ILS1 SGDID:S0000172, Chr II from 84259-81041, reverse complement, Verified ORF	YLTNTGNLLLASQIR	2	81	1.04757
gi|6723	170110	YBL079W NUP170 SGDID:S0000175, Chr II from 75256-79764, Verified ORF	ASTIISPGIFFSAVIK	2	15	0.562816
gi|6723	170110	YBL079W NUP170 SGDID:S0000175, Chr II from 75256-79764, Verified ORF	EILLSIINR	2	17	2.62486
gi|6723	170110	YBL079W NUP170 SGDID:S0000175, Chr II from 75256-79764, Verified ORF	ELIETSDSDNSVFNK	2	64	0.424531
gi|6723	170110	YBL079W NUP170 SGDID:S0000175, Chr II from 75256-79764, Verified ORF	LATSNFDITLFER	2	35	2.11793
gi|6723	170110	YBL079W NUP170 SGDID:S0000175, Chr II from 75256-79764, Verified ORF	LFVSVPDYGILK	2	17	5.10248
gi|6723	170110	YBL079W NUP170 SGDID:S0000175, Chr II from 75256-79764, Verified ORF	LLDIETPFILPYLMEK	2	79	3.35348
gi|6723	170110	YBL079W NUP170 SGDID:S0000175, Chr II from 75256-79764, Verified ORF	NATALLEQIVDDLSIEK	2	120	3.1206
gi|6723	170110	YBL079W NUP170 SGDID:S0000175, Chr II from 75256-79764, Verified ORF	NYDSLNYHLK	2	28	3.77065
gi|6723	170110	YBL079W NUP170 SGDID:S0000175, Chr II from 75256-79764, Verified ORF	SFPFFSNLMSSEPVLLK	2	56	0.741351
gi|6723	170110	YBL079W NUP170 SGDID:S0000175, Chr II from 75256-79764, Verified ORF	SLEGPMSIEPAYISR	2	48	7.0128
gi|6723	170110	YBL079W NUP170 SGDID:S0000175, Chr II from 75256-79764, Verified ORF	SYYNSGVDYNFSR	2	25	2.32302
gi|6723	170110	YBL079W NUP170 SGDID:S0000175, Chr II from 75256-79764, Verified ORF	WDELFQSLR	2	24	2.57027
gi|6823	14578	YBL087C RPL23A SGDID:S0000183, Chr II from 60735-60694,60189-59818, reverse complement, Verified ORF	ECADLWPR	2	33	1.31343
gi|6823	14578	YBL087C RPL23A SGDID:S0000183, Chr II from 60735-60694,60189-59818, reverse complement, Verified ORF	GSAITGPVGK	2	36	1.66536
gi|6823	14578	YBL087C RPL23A SGDID:S0000183, Chr II from 60735-60694,60189-59818, reverse complement, Verified ORF	ISLGLPVGAIMNCADNSGAR	2	91	0.38953
gi|6823	14578	YBL087C RPL23A SGDID:S0000183, Chr II from 60735-60694,60189-59818, reverse complement, Verified ORF	KVMPAIVVR	2	29	1.4188
gi|6823	14578	YBL087C RPL23A SGDID:S0000183, Chr II from 60735-60694,60189-59818, reverse complement, Verified ORF	LNRLPAASLGDMVMATVK	2	70	0.143809
gi|6823	14578	YBL087C RPL23A SGDID:S0000183, Chr II from 60735-60694,60189-59818, reverse complement, Verified ORF	LNRLPAASLGDMVMATVKK	4	35	0.803438
gi|6823	14578	YBL087C RPL23A SGDID:S0000183, Chr II from 60735-60694,60189-59818, reverse complement, Verified ORF	LPAASLGDMVMATVK	2	102	0.660746
gi|6823	14578	YBL087C RPL23A SGDID:S0000183, Chr II from 60735-60694,60189-59818, reverse complement, Verified ORF	LPAASLGDMVMATVKK	2	42	3.77085
gi|6823	14578	YBL087C RPL23A SGDID:S0000183, Chr II from 60735-60694,60189-59818, reverse complement, Verified ORF	NLYIIAVK	2	51	2.70793
gi|6823	14578	YBL087C RPL23A SGDID:S0000183, Chr II from 60735-60694,60189-59818, reverse complement, Verified ORF	VASNSGVVV	1	16	5.54036
gi|6823	14578	YBL087C RPL23A SGDID:S0000183, Chr II from 60735-60694,60189-59818, reverse complement, Verified ORF	VMPAIVVR	2	51	0.963333
gi|6888	47701	YBL091C MAP2 SGDID:S0000187, Chr II from 48625-47360, reverse complement, Verified ORF	ELNLENEGVEQQDQAK	2	108	8.97636
gi|6888	47701	YBL091C MAP2 SGDID:S0000187, Chr II from 48625-47360, reverse complement, Verified ORF	GYVTAGGEVSHYAR	2	67	5.54616
gi|6888	47701	YBL091C MAP2 SGDID:S0000187, Chr II from 48625-47360, reverse complement, Verified ORF	LMDIADMIENTTR	2	94	1.90608
gi|6888	47701	YBL091C MAP2 SGDID:S0000187, Chr II from 48625-47360, reverse complement, Verified ORF	TDAEIENSPASDLK	2	67	4.68367
gi|6888	47701	YBL091C MAP2 SGDID:S0000187, Chr II from 48625-47360, reverse complement, Verified ORF	YLFALNNLVR	2	39	2.55653
gi|6888	47701	YBL091C MAP2 SGDID:S0000187, Chr II from 48625-47360, reverse complement, Verified ORF	YTGAENLLAMEDPK	2	74	1.46737
gi|6901	14762	YBL092W RPL32 SGDID:S0000188, Chr II from 45975-46367, Verified ORF	ASLPHPK	2	22	1.54814
gi|6901	14762	YBL092W RPL32 SGDID:S0000188, Chr II from 45975-46367, Verified ORF	DLETLTMHTK	2	50	2.13621
gi|6901	14762	YBL092W RPL32 SGDID:S0000188, Chr II from 45975-46367, Verified ORF	FLSPSGHK	1	21	8.502
gi|6901	14762	YBL092W RPL32 SGDID:S0000188, Chr II from 45975-46367, Verified ORF	FRGNISQPK	2	21	3.15726
gi|6901	14762	YBL092W RPL32 SGDID:S0000188, Chr II from 45975-46367, Verified ORF	GIDSVVR	1	20	4.86921
gi|6901	14762	YBL092W RPL32 SGDID:S0000188, Chr II from 45975-46367, Verified ORF	LALEA	1	20	0.112821
gi|6901	14762	YBL092W RPL32 SGDID:S0000188, Chr II from 45975-46367, Verified ORF	QKGIDSVVR	2	36	1.6248
gi|6901	14762	YBL092W RPL32 SGDID:S0000188, Chr II from 45975-46367, Verified ORF	TFLVANVK	2	36	0.561975
gi|6901	14762	YBL092W RPL32 SGDID:S0000188, Chr II from 45975-46367, Verified ORF	TFLVANVKDLETLTMHTK	3	19	0.861993
gi|6901	14762	YBL092W RPL32 SGDID:S0000188, Chr II from 45975-46367, Verified ORF	TKFLSPSGHK	2	26	4.08857
gi|6901	14762	YBL092W RPL32 SGDID:S0000188, Chr II from 45975-46367, Verified ORF	TYAAEIAHNISAK	2	95	3.07683
gi|6901	14762	YBL092W RPL32 SGDID:S0000188, Chr II from 45975-46367, Verified ORF	VVILAR	2	37	0.756324
gi|6922	86463	YBL097W BRN1 SGDID:S0000193, Chr II from 40828-43092, Verified ORF	ESDLLEETR	2	23	4.63937
gi|6922	86463	YBL097W BRN1 SGDID:S0000193, Chr II from 40828-43092, Verified ORF	FSDIIQGISK	2	38	1.35873
gi|6922	86463	YBL097W BRN1 SGDID:S0000193, Chr II from 40828-43092, Verified ORF	SLLLNTLNIDNTAR	2	79	4.30932
gi|6922	86463	YBL097W BRN1 SGDID:S0000193, Chr II from 40828-43092, Verified ORF	VLETTLVEFETIK	2	64	0.713625
gi|6936	52795	YBL098W BNA4 SGDID:S0000194, Chr II from 39142-40524, Verified ORF	EGYNVTLYDFR	2	50	0.00919774
gi|6936	52795	YBL098W BNA4 SGDID:S0000194, Chr II from 39142-40524, Verified ORF	SVLNNSLLDELEK	2	44	0.156666
gi|6945	58639	YBL099W ATP1 SGDID:S0000195, Chr II from 37050-38687, Verified ORF	APGILPR	1	31	1.50045
gi|6945	58639	YBL099W ATP1 SGDID:S0000195, Chr II from 37050-38687, Verified ORF	AQPTEVSSILEER	2	56	2.43383
gi|6945	58639	YBL099W ATP1 SGDID:S0000195, Chr II from 37050-38687, Verified ORF	AVDALVPIGR	2	52	0.157704
gi|6945	58639	YBL099W ATP1 SGDID:S0000195, Chr II from 37050-38687, Verified ORF	EGELVKR	2	25	2.97318
gi|6945	58639	YBL099W ATP1 SGDID:S0000195, Chr II from 37050-38687, Verified ORF	ELIIGDR	2	29	1.37732
gi|6945	58639	YBL099W ATP1 SGDID:S0000195, Chr II from 37050-38687, Verified ORF	ELLASLK	1	38	4.78718
gi|6945	58639	YBL099W ATP1 SGDID:S0000195, Chr II from 37050-38687, Verified ORF	GIRPAINVGLSVSR	2	39	4.50236
gi|6945	58639	YBL099W ATP1 SGDID:S0000195, Chr II from 37050-38687, Verified ORF	GMALNLEPGQVGIVLFGSDR	2	81	2.84547
gi|6945	58639	YBL099W ATP1 SGDID:S0000195, Chr II from 37050-38687, Verified ORF	GPIDAAGR	2	40	1.36748
gi|6945	58639	YBL099W ATP1 SGDID:S0000195, Chr II from 37050-38687, Verified ORF	GVSDEANLNETGR	2	69	4.62308
gi|6945	58639	YBL099W ATP1 SGDID:S0000195, Chr II from 37050-38687, Verified ORF	HALIVYDDLSK	2	70	2.95162
gi|6945	58639	YBL099W ATP1 SGDID:S0000195, Chr II from 37050-38687, Verified ORF	IGEFESSFLSYLK	2	85	0.715185
gi|6945	58639	YBL099W ATP1 SGDID:S0000195, Chr II from 37050-38687, Verified ORF	IKGVSDEANLNETGR	2	84	5.51142
gi|6945	58639	YBL099W ATP1 SGDID:S0000195, Chr II from 37050-38687, Verified ORF	LFLAQYR	2	50	1.88137
gi|6945	58639	YBL099W ATP1 SGDID:S0000195, Chr II from 37050-38687, Verified ORF	LTQLLK	2	40	0.519046
gi|6945	58639	YBL099W ATP1 SGDID:S0000195, Chr II from 37050-38687, Verified ORF	QLSLLLR	1	35	3.18441
gi|6945	58639	YBL099W ATP1 SGDID:S0000195, Chr II from 37050-38687, Verified ORF	QLSLLLRRPPGR	3	15	9.01476
gi|6945	58639	YBL099W ATP1 SGDID:S0000195, Chr II from 37050-38687, Verified ORF	QNQYSPLATEEQVPLIYAGVNGHLDGIELSR	3	33	1.88594
gi|6945	58639	YBL099W ATP1 SGDID:S0000195, Chr II from 37050-38687, Verified ORF	QVAGSLK	1	35	4.72713
gi|6945	58639	YBL099W ATP1 SGDID:S0000195, Chr II from 37050-38687, Verified ORF	RSTVAQLVQTLEQHDAMK	3	61	2.41169
gi|6945	58639	YBL099W ATP1 SGDID:S0000195, Chr II from 37050-38687, Verified ORF	RSVHEPVQTGLK	2	59	6.65008
gi|6945	58639	YBL099W ATP1 SGDID:S0000195, Chr II from 37050-38687, Verified ORF	RTGNIVDVPVGPGLLGR	3	38	1.06871
gi|6945	58639	YBL099W ATP1 SGDID:S0000195, Chr II from 37050-38687, Verified ORF	SATESFVATF	2	32	1.80728
gi|6945	58639	YBL099W ATP1 SGDID:S0000195, Chr II from 37050-38687, Verified ORF	SNHNELLTEIR	2	67	4.04547
gi|6945	58639	YBL099W ATP1 SGDID:S0000195, Chr II from 37050-38687, Verified ORF	STVAQLVQTLEQHDAMK	2	82	2.44321
gi|6945	58639	YBL099W ATP1 SGDID:S0000195, Chr II from 37050-38687, Verified ORF	SVHEPVQTGLK	3	30	1.33993
gi|6945	58639	YBL099W ATP1 SGDID:S0000195, Chr II from 37050-38687, Verified ORF	TAVALDTILNQK	2	78	1.46353
gi|6945	58639	YBL099W ATP1 SGDID:S0000195, Chr II from 37050-38687, Verified ORF	TAVALDTILNQKR	2	58	1.78782
gi|6945	58639	YBL099W ATP1 SGDID:S0000195, Chr II from 37050-38687, Verified ORF	TGNIVDVPVGPGLLGR	2	82	3.87847
gi|6945	58639	YBL099W ATP1 SGDID:S0000195, Chr II from 37050-38687, Verified ORF	VFGLNNIQAEELVEFSSGVK	2	92	0.671279
gi|6945	58639	YBL099W ATP1 SGDID:S0000195, Chr II from 37050-38687, Verified ORF	VGSAAQVK	2	46	2.0058
gi|6945	58639	YBL099W ATP1 SGDID:S0000195, Chr II from 37050-38687, Verified ORF	VLAVGDGIAR	2	55	1.43511
gi|6945	58639	YBL099W ATP1 SGDID:S0000195, Chr II from 37050-38687, Verified ORF	VVDALGNPIDGK	2	70	2.93551
gi|6945	58639	YBL099W ATP1 SGDID:S0000195, Chr II from 37050-38687, Verified ORF	VVDALGNPIDGKGPIDAAGR	2	81	4.12675
gi|7021	24543	YBL102W SFT2 SGDID:S0000198, Chr II from 24098-24745, Verified ORF	AQDIYQTLPVSR	2	62	3.03028
gi|7021	24543	YBL102W SFT2 SGDID:S0000198, Chr II from 24098-24745, Verified ORF	MLSSAGVNSAR	2	42	2.76678
gi|7021	24543	YBL102W SFT2 SGDID:S0000198, Chr II from 24098-24745, Verified ORF	TLFSSWADSLNTR	2	74	6.04085
gi|7159	32958	YBR002C RER2 SGDID:S0000206, Chr II from 242570-241710, reverse complement, Verified ORF	EVESLMTLAR	2	35	0.477138
gi|7159	32958	YBR002C RER2 SGDID:S0000206, Chr II from 242570-241710, reverse complement, Verified ORF	METDSGIPGHSFVLK	2	41	0.635086
gi|7165	52812	YBR003W COQ1 SGDID:S0000207, Chr II from 242811-244232, Verified ORF	ALSEIPMTER	2	23	0.882565
gi|7165	52812	YBR003W COQ1 SGDID:S0000207, Chr II from 242811-244232, Verified ORF	EDPSLGPLISR	2	31	2.24849
gi|7165	52812	YBR003W COQ1 SGDID:S0000207, Chr II from 242811-244232, Verified ORF	GRPSGNAAFTNK	3	37	0.848005
gi|7165	52812	YBR003W COQ1 SGDID:S0000207, Chr II from 242811-244232, Verified ORF	ILWNNPISLVSK	2	70	3.39029
gi|7165	52812	YBR003W COQ1 SGDID:S0000207, Chr II from 242811-244232, Verified ORF	LGIATAPVLFAWK	2	40	1.39904
gi|7165	52812	YBR003W COQ1 SGDID:S0000207, Chr II from 242811-244232, Verified ORF	LHNPEVVELMSNSIANLVEGEFMQLK	3	43	6.08718
gi|7165	52812	YBR003W COQ1 SGDID:S0000207, Chr II from 242811-244232, Verified ORF	MAVLAGDFLLGR	2	60	2.74626
gi|7165	52812	YBR003W COQ1 SGDID:S0000207, Chr II from 242811-244232, Verified ORF	NIVALIGSGHPVLNK	2	75	2.87201
gi|7165	52812	YBR003W COQ1 SGDID:S0000207, Chr II from 242811-244232, Verified ORF	VTSYYFETEGK	2	36	3.38304
gi|7188	54782	YBR006W UGA2 SGDID:S0000210, Chr II from 247012-248505, Verified ORF	EGSLYGIEDYTVLK	2	36	1.31225
gi|7188	54782	YBR006W UGA2 SGDID:S0000210, Chr II from 247012-248505, Verified ORF	GTDEVFEVVDPASGEIIAR	2	82	0.176043
gi|7188	54782	YBR006W UGA2 SGDID:S0000210, Chr II from 247012-248505, Verified ORF	VPEQPVSVVEEAIDVAYETFK	3	77	2.53327
gi|7188	54782	YBR006W UGA2 SGDID:S0000210, Chr II from 247012-248505, Verified ORF	YSKPTLNDPNLFR	3	22	0.741319
gi|7223	11361	YBR009C HHF1 SGDID:S0000213, Chr II from 255682-255371, reverse complement, Verified ORF	DNIQGITKPAIR	2	45	3.75839
gi|7223	11361	YBR009C HHF1 SGDID:S0000213, Chr II from 255682-255371, reverse complement, Verified ORF	DSVTYTEHAK	2	49	4.49583
gi|7223	11361	YBR009C HHF1 SGDID:S0000213, Chr II from 255682-255371, reverse complement, Verified ORF	ISGLIYEEVR	2	78	0.570912
gi|7223	11361	YBR009C HHF1 SGDID:S0000213, Chr II from 255682-255371, reverse complement, Verified ORF	RISGLIYEEVR	3	29	0.448117
gi|7223	11361	YBR009C HHF1 SGDID:S0000213, Chr II from 255682-255371, reverse complement, Verified ORF	SFLESVIR	2	48	0.216692
gi|7223	11361	YBR009C HHF1 SGDID:S0000213, Chr II from 255682-255371, reverse complement, Verified ORF	SFLESVIRDSVTYTEHAK	3	38	4.56706
gi|7223	11361	YBR009C HHF1 SGDID:S0000213, Chr II from 255682-255371, reverse complement, Verified ORF	TLYGFGG	1	37	12.1095
gi|7223	11361	YBR009C HHF1 SGDID:S0000213, Chr II from 255682-255371, reverse complement, Verified ORF	TVTSLDVVYALK	2	71	0.625508
gi|7223	11361	YBR009C HHF1 SGDID:S0000213, Chr II from 255682-255371, reverse complement, Verified ORF	TVTSLDVVYALKR	2	63	0.0974024
gi|7226	15347	YBR010W HHT1 SGDID:S0000214, Chr II from 256329-256739, Verified ORF	EIAQDFK	1	33	5.52424
gi|7226	15347	YBR010W HHT1 SGDID:S0000214, Chr II from 256329-256739, Verified ORF	FQSSAIGALQESVEAYLVSLFEDTNLAAIHAK	4	86	0.737378
gi|7230	32337	YBR011C IPP1 SGDID:S0000215, Chr II from 257973-257110, reverse complement, Verified ORF	ALGIMALLDEGETDWK	2	114	4.59382
gi|7230	32337	YBR011C IPP1 SGDID:S0000215, Chr II from 257973-257110, reverse complement, Verified ORF	ATNEWFR	1	22	5.07989
gi|7230	32337	YBR011C IPP1 SGDID:S0000215, Chr II from 257973-257110, reverse complement, Verified ORF	AVGDNDPIDVLEIGETIAYTGQVK	2	108	2.53629
gi|7230	32337	YBR011C IPP1 SGDID:S0000215, Chr II from 257973-257110, reverse complement, Verified ORF	DGKPVSAFHDIPLYADKENNIFNMVVEIPR	4	24	5.93533
gi|7230	32337	YBR011C IPP1 SGDID:S0000215, Chr II from 257973-257110, reverse complement, Verified ORF	EETLNPIIQDTK	2	73	0.673603
gi|7230	32337	YBR011C IPP1 SGDID:S0000215, Chr II from 257973-257110, reverse complement, Verified ORF	ENNIFNMVVEIPR	2	54	2.46415
gi|7230	32337	YBR011C IPP1 SGDID:S0000215, Chr II from 257973-257110, reverse complement, Verified ORF	GIDLTNVTLPDTPTYSK	2	56	3.08043
gi|7230	32337	YBR011C IPP1 SGDID:S0000215, Chr II from 257973-257110, reverse complement, Verified ORF	IYKIPDGKPENQFAFSGEAK	3	15	1.83051
gi|7230	32337	YBR011C IPP1 SGDID:S0000215, Chr II from 257973-257110, reverse complement, Verified ORF	LEITKEETLNPIIQDTK	2	97	1.09077
gi|7230	32337	YBR011C IPP1 SGDID:S0000215, Chr II from 257973-257110, reverse complement, Verified ORF	LEITKEETLNPIIQDTKK	3	31	0.00887598
gi|7230	32337	YBR011C IPP1 SGDID:S0000215, Chr II from 257973-257110, reverse complement, Verified ORF	LNDIEDVEK	2	48	0.584625
gi|7230	32337	YBR011C IPP1 SGDID:S0000215, Chr II from 257973-257110, reverse complement, Verified ORF	LNDIEDVEKYFPGLLR	2	55	2.11844
gi|7230	32337	YBR011C IPP1 SGDID:S0000215, Chr II from 257973-257110, reverse complement, Verified ORF	QLIAGK	2	19	0.379641
gi|7230	32337	YBR011C IPP1 SGDID:S0000215, Chr II from 257973-257110, reverse complement, Verified ORF	SIDKWFFISGSV	2	46	4.66781
gi|7230	32337	YBR011C IPP1 SGDID:S0000215, Chr II from 257973-257110, reverse complement, Verified ORF	VIAIDINDPLAPK	2	111	0.740219
gi|7230	32337	YBR011C IPP1 SGDID:S0000215, Chr II from 257973-257110, reverse complement, Verified ORF	WFFISGSV	1	47	0.425658
gi|7230	32337	YBR011C IPP1 SGDID:S0000215, Chr II from 257973-257110, reverse complement, Verified ORF	YALDIIK	2	24	0.126956
gi|7230	32337	YBR011C IPP1 SGDID:S0000215, Chr II from 257973-257110, reverse complement, Verified ORF	YALDIIKETHDSWK	3	25	1.06924
gi|7230	32337	YBR011C IPP1 SGDID:S0000215, Chr II from 257973-257110, reverse complement, Verified ORF	YFPGLLR	2	33	1.72736
gi|7289	68130	YBR015C MNN2 SGDID:S0000219, Chr II from 269503-267710, reverse complement, Verified ORF	LAFLESTHDK	2	38	2.5627
gi|7289	68130	YBR015C MNN2 SGDID:S0000219, Chr II from 269503-267710, reverse complement, Verified ORF	NYDIELENFK	2	46	0.249445
gi|7289	68130	YBR015C MNN2 SGDID:S0000219, Chr II from 269503-267710, reverse complement, Verified ORF	SFYNNVFNFLMVDSPK	2	59	1.33719
gi|7289	68130	YBR015C MNN2 SGDID:S0000219, Chr II from 269503-267710, reverse complement, Verified ORF	YLNAMESIGNK	2	53	1.06382
gi|7289	68130	YBR015C MNN2 SGDID:S0000219, Chr II from 269503-267710, reverse complement, Verified ORF	YTEEFFDNEDLNAK	2	63	3.47136
gi|7304	104527	YBR017C KAP104 SGDID:S0000221, Chr II from 273703-270947, reverse complement, Verified ORF	FISNPNFSPVIR	2	47	1.07627
gi|7304	104527	YBR017C KAP104 SGDID:S0000221, Chr II from 273703-270947, reverse complement, Verified ORF	IDLNTYIIDMSR	2	61	2.7582
gi|7304	104527	YBR017C KAP104 SGDID:S0000221, Chr II from 273703-270947, reverse complement, Verified ORF	NLIILYDAIGR	2	78	4.15285
gi|7304	104527	YBR017C KAP104 SGDID:S0000221, Chr II from 273703-270947, reverse complement, Verified ORF	NSMLGGNNLIK	2	41	3.14208
gi|7304	104527	YBR017C KAP104 SGDID:S0000221, Chr II from 273703-270947, reverse complement, Verified ORF	QHYSLQDLQNNR	2	65	6.61834
gi|7304	104527	YBR017C KAP104 SGDID:S0000221, Chr II from 273703-270947, reverse complement, Verified ORF	QHYSLQDLQNNRATAGMLLK	3	25	4.87825
gi|7304	104527	YBR017C KAP104 SGDID:S0000221, Chr II from 273703-270947, reverse complement, Verified ORF	YFNDGLPALIPFLVEQLNDK	3	60	4.09779
gi|7396	44488	YBR025C YBR025C SGDID:S0000229, Chr II from 291865-290681, reverse complement, Uncharacterized ORF	AGIVGLANVGK	2	59	0.169736
gi|7396	44488	YBR025C YBR025C SGDID:S0000229, Chr II from 291865-290681, reverse complement, Uncharacterized ORF	APQAAGVIHNDLMNTFILAQVMK	3	72	0.0678609
gi|7396	44488	YBR025C YBR025C SGDID:S0000229, Chr II from 291865-290681, reverse complement, Uncharacterized ORF	CEDVFEYKDDSAIK	2	50	2.07536
gi|7396	44488	YBR025C YBR025C SGDID:S0000229, Chr II from 291865-290681, reverse complement, Uncharacterized ORF	CPLGNPANYPFATIDPEEAR	2	48	0.28449
gi|7396	44488	YBR025C YBR025C SGDID:S0000229, Chr II from 291865-290681, reverse complement, Uncharacterized ORF	DLEIINQELR	2	67	0.711072
gi|7396	44488	YBR025C YBR025C SGDID:S0000229, Chr II from 291865-290681, reverse complement, Uncharacterized ORF	DYVVEDGDIIYFR	2	54	0.181545
gi|7396	44488	YBR025C YBR025C SGDID:S0000229, Chr II from 291865-290681, reverse complement, Uncharacterized ORF	EEMDLITK	2	24	1.70799
gi|7396	44488	YBR025C YBR025C SGDID:S0000229, Chr II from 291865-290681, reverse complement, Uncharacterized ORF	GASAGEGLGNAFLSHIR	2	101	0.509596
gi|7396	44488	YBR025C YBR025C SGDID:S0000229, Chr II from 291865-290681, reverse complement, Uncharacterized ORF	GKDYVVEDGDIIYFR	3	16	0.755272
gi|7396	44488	YBR025C YBR025C SGDID:S0000229, Chr II from 291865-290681, reverse complement, Uncharacterized ORF	IITTMR	1	16	6.02162
gi|7396	44488	YBR025C YBR025C SGDID:S0000229, Chr II from 291865-290681, reverse complement, Uncharacterized ORF	IKEWVDKYSPGDLIIPFSVSLEER	4	25	0.644841
gi|7396	44488	YBR025C YBR025C SGDID:S0000229, Chr II from 291865-290681, reverse complement, Uncharacterized ORF	LKDIEFAQK	3	22	0.611779
gi|7396	44488	YBR025C YBR025C SGDID:S0000229, Chr II from 291865-290681, reverse complement, Uncharacterized ORF	LLESGQR	2	31	2.4405
gi|7396	44488	YBR025C YBR025C SGDID:S0000229, Chr II from 291865-290681, reverse complement, Uncharacterized ORF	LQTISALPK	2	35	0.946194
gi|7396	44488	YBR025C YBR025C SGDID:S0000229, Chr II from 291865-290681, reverse complement, Uncharacterized ORF	QKKEEMDLITK	2	60	7.08793
gi|7396	44488	YBR025C YBR025C SGDID:S0000229, Chr II from 291865-290681, reverse complement, Uncharacterized ORF	STFFQAITR	2	74	0.878546
gi|7396	44488	YBR025C YBR025C SGDID:S0000229, Chr II from 291865-290681, reverse complement, Uncharacterized ORF	SVDSIYQVVR	2	73	2.05515
gi|7396	44488	YBR025C YBR025C SGDID:S0000229, Chr II from 291865-290681, reverse complement, Uncharacterized ORF	TASEVPAHLTVYDIAGLTK	2	82	0.997493
gi|7396	44488	YBR025C YBR025C SGDID:S0000229, Chr II from 291865-290681, reverse complement, Uncharacterized ORF	VANHSWTSK	2	41	3.26516
gi|7396	44488	YBR025C YBR025C SGDID:S0000229, Chr II from 291865-290681, reverse complement, Uncharacterized ORF	VIVPSPR	2	23	1.03111
gi|7396	44488	YBR025C YBR025C SGDID:S0000229, Chr II from 291865-290681, reverse complement, Uncharacterized ORF	VLLGRPGNNLK	2	29	1.9995
gi|7396	44488	YBR025C YBR025C SGDID:S0000229, Chr II from 291865-290681, reverse complement, Uncharacterized ORF	YSPGDLIIPFSVSLEER	2	29	5.47306
gi|7404	42155	YBR026C ETR1 SGDID:S0000230, Chr II from 294019-292877, reverse complement, Verified ORF	IDTISDFIK	2	27	1.92381
gi|7404	42155	YBR026C ETR1 SGDID:S0000230, Chr II from 294019-292877, reverse complement, Verified ORF	LALNSVGGK	2	38	1.17132
gi|7404	42155	YBR026C ETR1 SGDID:S0000230, Chr II from 294019-292877, reverse complement, Verified ORF	QPVTLPTSLHIFK	2	25	0.80279
gi|7404	42155	YBR026C ETR1 SGDID:S0000230, Chr II from 294019-292877, reverse complement, Verified ORF	VIPLQANQGTWSNYR	2	58	1.68483
gi|7425	52473	YBR029C CDS1 SGDID:S0000233, Chr II from 297742-296369, reverse complement, Verified ORF	DASESVTPVTK	2	27	9.66321
gi|7425	52473	YBR029C CDS1 SGDID:S0000233, Chr II from 297742-296369, reverse complement, Verified ORF	EIVESVTDATSK	2	74	1.61725
gi|7425	52473	YBR029C CDS1 SGDID:S0000233, Chr II from 297742-296369, reverse complement, Verified ORF	LADIFNVTK	2	25	0.736214
gi|7445	39125	YBR031W RPL4A SGDID:S0000235, Chr II from 300166-301254, Verified ORF	TGTKPAAVFTETLK	2	48	0.751525
gi|7445	39125	YBR031W RPL4A SGDID:S0000235, Chr II from 300166-301254, Verified ORF	TGTKPAAVFTETLKHD	3	44	0.284624
gi|7473	39932	YBR034C HMT1 SGDID:S0000238, Chr II from 305976-304930, reverse complement, Verified ORF	GKLEDVHLPFPK	3	18	0.548195
gi|7473	39932	YBR034C HMT1 SGDID:S0000238, Chr II from 305976-304930, reverse complement, Verified ORF	LIEFDLNTVK	2	45	0.986692
gi|7473	39932	YBR034C HMT1 SGDID:S0000238, Chr II from 305976-304930, reverse complement, Verified ORF	LNYWQDVYGFDYSPFVPLVLHEPIVDTVER	3	19	2.31408
gi|7473	39932	YBR034C HMT1 SGDID:S0000238, Chr II from 305976-304930, reverse complement, Verified ORF	NNVNTTSDKLIEFDLNTVK	3	33	1.20154
gi|7480	26949	YBR035C PDX3 SGDID:S0000239, Chr II from 306955-306269, reverse complement, Verified ORF	AHDIATNPNAAIVFFWK	3	28	1.71895
gi|7480	26949	YBR035C PDX3 SGDID:S0000239, Chr II from 306955-306269, reverse complement, Verified ORF	ETLPEAITFSSAELPSGR	2	63	3.38688
gi|7480	26949	YBR035C PDX3 SGDID:S0000239, Chr II from 306955-306269, reverse complement, Verified ORF	GFTIYSNWGTSR	2	25	0.944934
gi|7480	26949	YBR035C PDX3 SGDID:S0000239, Chr II from 306955-306269, reverse complement, Verified ORF	IVPLEIEFWQGR	2	59	0.762642
gi|7480	26949	YBR035C PDX3 SGDID:S0000239, Chr II from 306955-306269, reverse complement, Verified ORF	IVPLEIEFWQGRPSR	3	21	1.6467
gi|7480	26949	YBR035C PDX3 SGDID:S0000239, Chr II from 306955-306269, reverse complement, Verified ORF	NREELDELTQK	2	48	3.98938
gi|7480	26949	YBR035C PDX3 SGDID:S0000239, Chr II from 306955-306269, reverse complement, Verified ORF	QLTDDPIDLFTK	2	65	0.083756
gi|7480	26949	YBR035C PDX3 SGDID:S0000239, Chr II from 306955-306269, reverse complement, Verified ORF	VEGITEHVNR	2	69	2.87384
gi|7517	34443	YBR039W ATP3 SGDID:S0000243, Chr II from 315575-316510, Verified ORF	DAPTFQESALIADK	2	88	0.950616
gi|7517	34443	YBR039W ATP3 SGDID:S0000243, Chr II from 315575-316510, Verified ORF	DLFEYTLANQMLTAMAQGYAAEISAR	2	125	3.52924
gi|7517	34443	YBR039W ATP3 SGDID:S0000243, Chr II from 315575-316510, Verified ORF	HLNDQPNADIVTIGDK	2	67	5.01455
gi|7517	34443	YBR039W ATP3 SGDID:S0000243, Chr II from 315575-316510, Verified ORF	ISIFYNDPVSSLSFEPSEKPIFNAK	3	16	2.25539
gi|7517	34443	YBR039W ATP3 SGDID:S0000243, Chr II from 315575-316510, Verified ORF	KMDEAEQLFYK	2	46	1.87891
gi|7517	34443	YBR039W ATP3 SGDID:S0000243, Chr II from 315575-316510, Verified ORF	LLSVMK	1	16	4.45732
gi|7517	34443	YBR039W ATP3 SGDID:S0000243, Chr II from 315575-316510, Verified ORF	NAGDMINR	2	33	1.63898
gi|7517	34443	YBR039W ATP3 SGDID:S0000243, Chr II from 315575-316510, Verified ORF	NLDVEATETGAPK	2	114	4.26921
gi|7517	34443	YBR039W ATP3 SGDID:S0000243, Chr II from 315575-316510, Verified ORF	QAVITNELVDIITGASSLG	2	80	0.470837
gi|7517	34443	YBR039W ATP3 SGDID:S0000243, Chr II from 315575-316510, Verified ORF	TIEQSPSFGKFEIDTDANVPR	3	31	0.0957573
gi|7517	34443	YBR039W ATP3 SGDID:S0000243, Chr II from 315575-316510, Verified ORF	YSILYNR	2	19	0.0674438
gi|7530	77605	YBR041W FAT1 SGDID:S0000245, Chr II from 318266-320275, Verified ORF	ADEYGLWYFLDR	2	41	3.02225
gi|7530	77605	YBR041W FAT1 SGDID:S0000245, Chr II from 318266-320275, Verified ORF	GLDGNDTIFWLK	2	29	0.780175
gi|7530	77605	YBR041W FAT1 SGDID:S0000245, Chr II from 318266-320275, Verified ORF	LNLPSYAMPLFVK	2	25	2.29406
gi|7530	77605	YBR041W FAT1 SGDID:S0000245, Chr II from 318266-320275, Verified ORF	LTDNSLDITAK	2	74	2.53732
gi|7530	77605	YBR041W FAT1 SGDID:S0000245, Chr II from 318266-320275, Verified ORF	SLGYLFGNYFDELDR	2	30	0.15521
gi|7586	37110	YBR046C ZTA1 SGDID:S0000250, Chr II from 331509-330505, reverse complement, Verified ORF	GVFVSFGNASGLIPPFSITR	2	15	3.09203
gi|7586	37110	YBR046C ZTA1 SGDID:S0000250, Chr II from 331509-330505, reverse complement, Verified ORF	TAAADIESR	2	19	2.34044
gi|7586	37110	YBR046C ZTA1 SGDID:S0000250, Chr II from 331509-330505, reverse complement, Verified ORF	YTGVNYIESYFR	2	70	2.06715
gi|7597	17852	YBR048W RPS11B SGDID:S0000252, Chr II from 332829-332873,333385-333810, Verified ORF	ANKQFAK	2	32	2.85176
gi|7597	17852	YBR048W RPS11B SGDID:S0000252, Chr II from 332829-332873,333385-333810, Verified ORF	AYLHYIPK	1	27	5.50776
gi|7597	17852	YBR048W RPS11B SGDID:S0000252, Chr II from 332829-332873,333385-333810, Verified ORF	CPFTGLVSIR	2	59	0.189522
gi|7597	17852	YBR048W RPS11B SGDID:S0000252, Chr II from 332829-332873,333385-333810, Verified ORF	ILTGTVVSTK	2	40	1.81392
gi|7597	17852	YBR048W RPS11B SGDID:S0000252, Chr II from 332829-332873,333385-333810, Verified ORF	NAGLGFK	1	34	12.0901
gi|7597	17852	YBR048W RPS11B SGDID:S0000252, Chr II from 332829-332873,333385-333810, Verified ORF	NVPVHVSPAFR	2	45	3.51057
gi|7597	17852	YBR048W RPS11B SGDID:S0000252, Chr II from 332829-332873,333385-333810, Verified ORF	QPHIFNNPK	2	42	1.59276
gi|7597	17852	YBR048W RPS11B SGDID:S0000252, Chr II from 332829-332873,333385-333810, Verified ORF	STELTVQSER	2	61	2.72959
gi|7597	17852	YBR048W RPS11B SGDID:S0000252, Chr II from 332829-332873,333385-333810, Verified ORF	TAIEGSYIDK	2	50	0.367935
gi|7597	17852	YBR048W RPS11B SGDID:S0000252, Chr II from 332829-332873,333385-333810, Verified ORF	TAIEGSYIDKK	2	68	4.08147
gi|7601	92161	YBR049C REB1 SGDID:S0000253, Chr II from 336816-334384, reverse complement, Verified ORF	AFDKAEDAALER	3	27	2.04732
gi|7601	92161	YBR049C REB1 SGDID:S0000253, Chr II from 336816-334384, reverse complement, Verified ORF	ASSLVSLSSSSATPSTSR	2	88	6.32988
gi|7601	92161	YBR049C REB1 SGDID:S0000253, Chr II from 336816-334384, reverse complement, Verified ORF	DNFWNNIYK	2	28	1.44577
gi|7601	92161	YBR049C REB1 SGDID:S0000253, Chr II from 336816-334384, reverse complement, Verified ORF	EGQWAEIGK	2	19	0.348377
gi|7601	92161	YBR049C REB1 SGDID:S0000253, Chr II from 336816-334384, reverse complement, Verified ORF	FINEYEAIER	2	57	0.780473
gi|7601	92161	YBR049C REB1 SGDID:S0000253, Chr II from 336816-334384, reverse complement, Verified ORF	NYMEVLPK	2	16	1.09834
gi|7601	92161	YBR049C REB1 SGDID:S0000253, Chr II from 336816-334384, reverse complement, Verified ORF	SPSHDNEAGSVDNSEISQLLQSAATK	3	51	0.382782
gi|7601	92161	YBR049C REB1 SGDID:S0000253, Chr II from 336816-334384, reverse complement, Verified ORF	VISQDTQPHQQK	3	44	4.50793
gi|7601	92161	YBR049C REB1 SGDID:S0000253, Chr II from 336816-334384, reverse complement, Verified ORF	WSVEEEELLKK	2	35	0.460494
gi|7645	104791	YBR055C PRP6 SGDID:S0000259, Chr II from 347299-344600, reverse complement, Verified ORF	ATLSAWLK	2	32	2.42436
gi|7645	104791	YBR055C PRP6 SGDID:S0000259, Chr II from 347299-344600, reverse complement, Verified ORF	LGNLDQAELLVTQALQK	3	32	3.82475
gi|7645	104791	YBR055C PRP6 SGDID:S0000259, Chr II from 347299-344600, reverse complement, Verified ORF	LLQSQIDENLAQLTK	2	57	0.897553
gi|7645	104791	YBR055C PRP6 SGDID:S0000259, Chr II from 347299-344600, reverse complement, Verified ORF	NPDDVLFYIAK	2	50	1.21254
gi|7645	104791	YBR055C PRP6 SGDID:S0000259, Chr II from 347299-344600, reverse complement, Verified ORF	SSDIWLENIR	2	41	0.657405
gi|7645	104791	YBR055C PRP6 SGDID:S0000259, Chr II from 347299-344600, reverse complement, Verified ORF	TYAAPDSLIPGNVDLNK	2	70	1.24369
gi|7645	104791	YBR055C PRP6 SGDID:S0000259, Chr II from 347299-344600, reverse complement, Verified ORF	YQDLNEEAIK	2	44	2.89111
gi|7661	58014	YBR056W YBR056W SGDID:S0000260, Chr II from 347877-349382, Uncharacterized ORF	EYDSEFDAISQQLK	2	53	2.61678
gi|7661	58014	YBR056W YBR056W SGDID:S0000260, Chr II from 347877-349382, Uncharacterized ORF	FYYSEAINTVEK	2	17	1.14972
gi|7661	58014	YBR056W YBR056W SGDID:S0000260, Chr II from 347877-349382, Uncharacterized ORF	HLDSLPFAPLR	2	50	0.750092
gi|7661	58014	YBR056W YBR056W SGDID:S0000260, Chr II from 347877-349382, Uncharacterized ORF	IDWEWLSK	2	18	3.86793
gi|7661	58014	YBR056W YBR056W SGDID:S0000260, Chr II from 347877-349382, Uncharacterized ORF	TAVDDIIAFR	2	64	2.37202
gi|7682	90113	YBR058C UBP14 SGDID:S0000262, Chr II from 356015-353670, reverse complement, Verified ORF	ALILNNGDVNR	2	52	2.1488
gi|7682	90113	YBR058C UBP14 SGDID:S0000262, Chr II from 356015-353670, reverse complement, Verified ORF	AYFEGQTIEFK	2	54	0.0707749
gi|7682	90113	YBR058C UBP14 SGDID:S0000262, Chr II from 356015-353670, reverse complement, Verified ORF	FFSSSSSGIPNPNDLVR	2	19	0.909014
gi|7682	90113	YBR058C UBP14 SGDID:S0000262, Chr II from 356015-353670, reverse complement, Verified ORF	LQNWIPVK	2	21	0.217663
gi|7682	90113	YBR058C UBP14 SGDID:S0000262, Chr II from 356015-353670, reverse complement, Verified ORF	SLPQTLILNPIR	2	51	0.22767
gi|7810	23865	YBR072W HSP26 SGDID:S0000276, Chr II from 382027-382671, Verified ORF	DETLDDWFDNDLSLFPSGFGFPR	3	69	3.7311
gi|7810	23865	YBR072W HSP26 SGDID:S0000276, Chr II from 382027-382671, Verified ORF	DIDIEYHQNK	2	69	1.98197
gi|7810	23865	YBR072W HSP26 SGDID:S0000276, Chr II from 382027-382671, Verified ORF	EVARPNNYAGALYD	2	41	2.17644
gi|7810	23865	YBR072W HSP26 SGDID:S0000276, Chr II from 382027-382671, Verified ORF	EVARPNNYAGALYDPR	3	48	2.3349
gi|7810	23865	YBR072W HSP26 SGDID:S0000276, Chr II from 382027-382671, Verified ORF	EVARPNNYAGALYDPRDETLDDWFDNDLSLFPSGFGFPR	4	27	4.25417
gi|7810	23865	YBR072W HSP26 SGDID:S0000276, Chr II from 382027-382671, Verified ORF	KIEVSSQESWGN	2	68	3.79688
gi|7810	23865	YBR072W HSP26 SGDID:S0000276, Chr II from 382027-382671, Verified ORF	LLGEGGLR	2	15	0.232335
gi|7810	23865	YBR072W HSP26 SGDID:S0000276, Chr II from 382027-382671, Verified ORF	NQILVSGEIPSTLNEESK	2	134	4.26402
gi|7810	23865	YBR072W HSP26 SGDID:S0000276, Chr II from 382027-382671, Verified ORF	NQILVSGEIPSTLNEESKDK	2	98	4.12802
gi|7810	23865	YBR072W HSP26 SGDID:S0000276, Chr II from 382027-382671, Verified ORF	NQILVSGEIPSTLNEESKDKVK	4	24	0.239902
gi|7810	23865	YBR072W HSP26 SGDID:S0000276, Chr II from 382027-382671, Verified ORF	PNNYAGALYDPR	2	39	1.75967
gi|7810	23865	YBR072W HSP26 SGDID:S0000276, Chr II from 382027-382671, Verified ORF	QLANTPAK	2	26	2.06219
gi|7810	23865	YBR072W HSP26 SGDID:S0000276, Chr II from 382027-382671, Verified ORF	RQLANTPAK	2	33	3.14634
gi|7810	23865	YBR072W HSP26 SGDID:S0000276, Chr II from 382027-382671, Verified ORF	RQLANTPAKDSTGK	3	58	3.44939
gi|7810	23865	YBR072W HSP26 SGDID:S0000276, Chr II from 382027-382671, Verified ORF	RVITLPDYPGVDADNIK	2	90	1.64564
gi|7810	23865	YBR072W HSP26 SGDID:S0000276, Chr II from 382027-382671, Verified ORF	SFNSPFFDFFDNINNEVDAFNR	3	61	2.40607
gi|7810	23865	YBR072W HSP26 SGDID:S0000276, Chr II from 382027-382671, Verified ORF	SVAVPVDILDHDNNYELK	2	50	1.53709
gi|7810	23865	YBR072W HSP26 SGDID:S0000276, Chr II from 382027-382671, Verified ORF	VITLPDYPGVDADNIK	2	103	8.37854
gi|7810	23865	YBR072W HSP26 SGDID:S0000276, Chr II from 382027-382671, Verified ORF	VVVPGVK	2	26	0.0686683
gi|7815	105056	YBR073W RDH54 SGDID:S0000277, Chr II from 383209-385983, Verified ORF	FLGSSMLPSDSDSLFETLFK	2	36	0.39564
gi|7815	105056	YBR073W RDH54 SGDID:S0000277, Chr II from 383209-385983, Verified ORF	IGVLTLSSR	2	42	1.44769
gi|7815	105056	YBR073W RDH54 SGDID:S0000277, Chr II from 383209-385983, Verified ORF	NPAIFGFLLSAK	2	47	2.25072
gi|7815	105056	YBR073W RDH54 SGDID:S0000277, Chr II from 383209-385983, Verified ORF	SISAGPTLNLAK	2	25	3.30498
gi|7832	111512	YBR074W YBR074W SGDID:S0000278, Chr II from 386281-389211, Uncharacterized ORF	ENPFGNSIYQQGFYSR	2	60	0.834789
gi|7832	111512	YBR074W YBR074W SGDID:S0000278, Chr II from 386281-389211, Uncharacterized ORF	LFSNDIIR	2	19	5.6831
gi|7832	111512	YBR074W YBR074W SGDID:S0000278, Chr II from 386281-389211, Uncharacterized ORF	VTYFESSNILVK	2	38	1.67229
gi|7832	111512	YBR074W YBR074W SGDID:S0000278, Chr II from 386281-389211, Uncharacterized ORF	YVINLEGTGAGGK	2	50	1.15348
gi|7864	48549	YBR078W ECM33 SGDID:S0000282, Chr II from 393118-393175,393506-394854, Verified ORF	KVNVFNINNNR	2	76	4.70386
gi|7864	48549	YBR078W ECM33 SGDID:S0000282, Chr II from 393118-393175,393506-394854, Verified ORF	LQSNGAIQGDSFVCK	2	51	4.03085
gi|7864	48549	YBR078W ECM33 SGDID:S0000282, Chr II from 393118-393175,393506-394854, Verified ORF	VGQSLSIVSNDELSK	2	97	1.75113
gi|7864	48549	YBR078W ECM33 SGDID:S0000282, Chr II from 393118-393175,393506-394854, Verified ORF	VNVFNINNNR	2	68	0.0521274
gi|7873	110333	YBR079C RPG1 SGDID:S0000283, Chr II from 398271-395377, reverse complement, Verified ORF	ADELISVGEK	2	54	1.72032
gi|7873	110333	YBR079C RPG1 SGDID:S0000283, Chr II from 398271-395377, reverse complement, Verified ORF	AGNREPPSTPSTLPK	3	35	1.54269
gi|7873	110333	YBR079C RPG1 SGDID:S0000283, Chr II from 398271-395377, reverse complement, Verified ORF	APKPSTLANYYENLVK	3	31	3.67872
gi|7873	110333	YBR079C RPG1 SGDID:S0000283, Chr II from 398271-395377, reverse complement, Verified ORF	AQELAEATR	2	46	3.07353
gi|7873	110333	YBR079C RPG1 SGDID:S0000283, Chr II from 398271-395377, reverse complement, Verified ORF	AVLDLLR	2	40	2.52899
gi|7873	110333	YBR079C RPG1 SGDID:S0000283, Chr II from 398271-395377, reverse complement, Verified ORF	DPFDIFASTASK	2	99	2.5135
gi|7873	110333	YBR079C RPG1 SGDID:S0000283, Chr II from 398271-395377, reverse complement, Verified ORF	EFEAIKER	2	35	2.19706
gi|7873	110333	YBR079C RPG1 SGDID:S0000283, Chr II from 398271-395377, reverse complement, Verified ORF	EMEEAIEQR	2	49	4.59688
gi|7873	110333	YBR079C RPG1 SGDID:S0000283, Chr II from 398271-395377, reverse complement, Verified ORF	EMLQSIIEDESIYGK	2	77	1.53743
gi|7873	110333	YBR079C RPG1 SGDID:S0000283, Chr II from 398271-395377, reverse complement, Verified ORF	ESELAAIR	1	30	6.95488
gi|7873	110333	YBR079C RPG1 SGDID:S0000283, Chr II from 398271-395377, reverse complement, Verified ORF	ETLIK	1	19	1.90898
gi|7873	110333	YBR079C RPG1 SGDID:S0000283, Chr II from 398271-395377, reverse complement, Verified ORF	EVDKLQETDTANYEAMK	3	65	1.14074
gi|7873	110333	YBR079C RPG1 SGDID:S0000283, Chr II from 398271-395377, reverse complement, Verified ORF	FIDLVESK	2	32	0.585302
gi|7873	110333	YBR079C RPG1 SGDID:S0000283, Chr II from 398271-395377, reverse complement, Verified ORF	FKEHVSGTK	3	24	0.617938
gi|7873	110333	YBR079C RPG1 SGDID:S0000283, Chr II from 398271-395377, reverse complement, Verified ORF	FLEIGVELK	2	16	0.669908
gi|7873	110333	YBR079C RPG1 SGDID:S0000283, Chr II from 398271-395377, reverse complement, Verified ORF	FLEIGVELKK	3	18	3.52095
gi|7873	110333	YBR079C RPG1 SGDID:S0000283, Chr II from 398271-395377, reverse complement, Verified ORF	FQQVDVSVK	2	51	0.355158
gi|7873	110333	YBR079C RPG1 SGDID:S0000283, Chr II from 398271-395377, reverse complement, Verified ORF	FTTVSQSELYK	2	55	4.23883
gi|7873	110333	YBR079C RPG1 SGDID:S0000283, Chr II from 398271-395377, reverse complement, Verified ORF	FTWESYR	2	29	0.936644
gi|7873	110333	YBR079C RPG1 SGDID:S0000283, Chr II from 398271-395377, reverse complement, Verified ORF	GHVYIDPNEAK	3	28	0.779517
gi|7873	110333	YBR079C RPG1 SGDID:S0000283, Chr II from 398271-395377, reverse complement, Verified ORF	HMEHAALHAEQDAEVR	4	25	2.32631
gi|7873	110333	YBR079C RPG1 SGDID:S0000283, Chr II from 398271-395377, reverse complement, Verified ORF	KFIDLVESK	2	54	2.4484
gi|7873	110333	YBR079C RPG1 SGDID:S0000283, Chr II from 398271-395377, reverse complement, Verified ORF	KVELPLLQK	2	60	1.83659
gi|7873	110333	YBR079C RPG1 SGDID:S0000283, Chr II from 398271-395377, reverse complement, Verified ORF	LAEMLR	2	38	0.282693
gi|7873	110333	YBR079C RPG1 SGDID:S0000283, Chr II from 398271-395377, reverse complement, Verified ORF	LATLPAPLDLSAWDIEK	2	69	1.06154
gi|7873	110333	YBR079C RPG1 SGDID:S0000283, Chr II from 398271-395377, reverse complement, Verified ORF	LDMIAQK	2	44	0.289989
gi|7873	110333	YBR079C RPG1 SGDID:S0000283, Chr II from 398271-395377, reverse complement, Verified ORF	LELWHEAYR	2	35	1.26454
gi|7873	110333	YBR079C RPG1 SGDID:S0000283, Chr II from 398271-395377, reverse complement, Verified ORF	LIQGSTEGLVSVGAVAR	2	102	0.0421688
gi|7873	110333	YBR079C RPG1 SGDID:S0000283, Chr II from 398271-395377, reverse complement, Verified ORF	LLELSNVLHDVDSFNNASYMEK	2	99	1.60688
gi|7873	110333	YBR079C RPG1 SGDID:S0000283, Chr II from 398271-395377, reverse complement, Verified ORF	LLNLDAK	2	33	0.260668
gi|7873	110333	YBR079C RPG1 SGDID:S0000283, Chr II from 398271-395377, reverse complement, Verified ORF	LLNLDAKPTR	2	56	3.24873
gi|7873	110333	YBR079C RPG1 SGDID:S0000283, Chr II from 398271-395377, reverse complement, Verified ORF	LLNLDAKPTRK	3	32	0.431032
gi|7873	110333	YBR079C RPG1 SGDID:S0000283, Chr II from 398271-395377, reverse complement, Verified ORF	MITEVNAK	2	31	2.73652
gi|7873	110333	YBR079C RPG1 SGDID:S0000283, Chr II from 398271-395377, reverse complement, Verified ORF	NLVMVYDDYLK	2	34	2.00149
gi|7873	110333	YBR079C RPG1 SGDID:S0000283, Chr II from 398271-395377, reverse complement, Verified ORF	NNALLEITYSGVVK	2	66	1.49561
gi|7873	110333	YBR079C RPG1 SGDID:S0000283, Chr II from 398271-395377, reverse complement, Verified ORF	NNALLEITYSGVVKK	2	51	0.691722
gi|7873	110333	YBR079C RPG1 SGDID:S0000283, Chr II from 398271-395377, reverse complement, Verified ORF	NSYIHNK	2	22	2.91999
gi|7873	110333	YBR079C RPG1 SGDID:S0000283, Chr II from 398271-395377, reverse complement, Verified ORF	PSTLANYYENLVK	2	68	0.260716
gi|7873	110333	YBR079C RPG1 SGDID:S0000283, Chr II from 398271-395377, reverse complement, Verified ORF	QAALQSLHDFITAR	2	84	1.05745
gi|7873	110333	YBR079C RPG1 SGDID:S0000283, Chr II from 398271-395377, reverse complement, Verified ORF	QHLDAANYQQSK	2	101	7.44996
gi|7873	110333	YBR079C RPG1 SGDID:S0000283, Chr II from 398271-395377, reverse complement, Verified ORF	QQLENLLVK	1	60	1.73179
gi|7873	110333	YBR079C RPG1 SGDID:S0000283, Chr II from 398271-395377, reverse complement, Verified ORF	QREMEEAIEQR	3	52	2.81421
gi|7873	110333	YBR079C RPG1 SGDID:S0000283, Chr II from 398271-395377, reverse complement, Verified ORF	QVIIAEVSK	1	55	5.83936
gi|7873	110333	YBR079C RPG1 SGDID:S0000283, Chr II from 398271-395377, reverse complement, Verified ORF	RADELISVGEK	2	65	2.5091
gi|7873	110333	YBR079C RPG1 SGDID:S0000283, Chr II from 398271-395377, reverse complement, Verified ORF	RAPKPSTLANYYENLVK	3	48	0.246633
gi|7873	110333	YBR079C RPG1 SGDID:S0000283, Chr II from 398271-395377, reverse complement, Verified ORF	RAQELAEATR	2	52	4.56674
gi|7873	110333	YBR079C RPG1 SGDID:S0000283, Chr II from 398271-395377, reverse complement, Verified ORF	RAQELAEATRK	3	42	1.93255
gi|7873	110333	YBR079C RPG1 SGDID:S0000283, Chr II from 398271-395377, reverse complement, Verified ORF	RKEEIANAER	3	47	2.35984
gi|7873	110333	YBR079C RPG1 SGDID:S0000283, Chr II from 398271-395377, reverse complement, Verified ORF	RLAEMLR	2	20	1.01654
gi|7873	110333	YBR079C RPG1 SGDID:S0000283, Chr II from 398271-395377, reverse complement, Verified ORF	RVFVAASQK	3	41	0.785325
gi|7873	110333	YBR079C RPG1 SGDID:S0000283, Chr II from 398271-395377, reverse complement, Verified ORF	RYEEAIAR	2	39	2.55387
gi|7873	110333	YBR079C RPG1 SGDID:S0000283, Chr II from 398271-395377, reverse complement, Verified ORF	SGNNLVDLSDADTLQR	2	101	2.74489
gi|7873	110333	YBR079C RPG1 SGDID:S0000283, Chr II from 398271-395377, reverse complement, Verified ORF	SIEDVFHLMK	2	53	2.15316
gi|7873	110333	YBR079C RPG1 SGDID:S0000283, Chr II from 398271-395377, reverse complement, Verified ORF	SLDLDTIK	1	38	0.466633
gi|7873	110333	YBR079C RPG1 SGDID:S0000283, Chr II from 398271-395377, reverse complement, Verified ORF	TYFSQYIAPLR	2	61	3.38957
gi|7873	110333	YBR079C RPG1 SGDID:S0000283, Chr II from 398271-395377, reverse complement, Verified ORF	TYFSQYIAPLRDVIMR	3	36	1.18761
gi|7873	110333	YBR079C RPG1 SGDID:S0000283, Chr II from 398271-395377, reverse complement, Verified ORF	TYSSTIFLSAISTQLDEIPSIGYDPHLR	3	65	1.89118
gi|7873	110333	YBR079C RPG1 SGDID:S0000283, Chr II from 398271-395377, reverse complement, Verified ORF	VDEELKELYDIIEVNFDVDTVK	3	48	1.63702
gi|7873	110333	YBR079C RPG1 SGDID:S0000283, Chr II from 398271-395377, reverse complement, Verified ORF	VFFVSGDPLLHTTAWK	2	75	2.08294
gi|7873	110333	YBR079C RPG1 SGDID:S0000283, Chr II from 398271-395377, reverse complement, Verified ORF	VFFVSGDPLLHTTAWKK	3	18	1.38995
gi|7873	110333	YBR079C RPG1 SGDID:S0000283, Chr II from 398271-395377, reverse complement, Verified ORF	VFVAASQK	2	46	1.56112
gi|7873	110333	YBR079C RPG1 SGDID:S0000283, Chr II from 398271-395377, reverse complement, Verified ORF	VTFAKDPFDIFASTASK	2	46	1.52061
gi|7873	110333	YBR079C RPG1 SGDID:S0000283, Chr II from 398271-395377, reverse complement, Verified ORF	WATPSTVEPVVFK	2	67	0.248256
gi|7891	84289	YBR080C SEC18 SGDID:S0000284, Chr II from 400884-398608, reverse complement, Verified ORF	AAANHTPPDMTNMDTR	3	29	5.77578
gi|7891	84289	YBR080C SEC18 SGDID:S0000284, Chr II from 400884-398608, reverse complement, Verified ORF	AVSTVFDQDELAK	2	41	0.293002
gi|7891	84289	YBR080C SEC18 SGDID:S0000284, Chr II from 400884-398608, reverse complement, Verified ORF	DGLVNLKSSNSLR	2	24	11.7412
gi|7891	84289	YBR080C SEC18 SGDID:S0000284, Chr II from 400884-398608, reverse complement, Verified ORF	DLIDSALLRPGR	2	32	1.20106
gi|7891	84289	YBR080C SEC18 SGDID:S0000284, Chr II from 400884-398608, reverse complement, Verified ORF	ENNMMSDDVNLAELAALTK	2	83	0.803402
gi|7891	84289	YBR080C SEC18 SGDID:S0000284, Chr II from 400884-398608, reverse complement, Verified ORF	FEDLGVGGLDK	2	26	0.126834
gi|7891	84289	YBR080C SEC18 SGDID:S0000284, Chr II from 400884-398608, reverse complement, Verified ORF	FEDLGVGGLDKEFTK	2	54	0.877165
gi|7891	84289	YBR080C SEC18 SGDID:S0000284, Chr II from 400884-398608, reverse complement, Verified ORF	FSNNILQMLK	2	17	2.67076
gi|7891	84289	YBR080C SEC18 SGDID:S0000284, Chr II from 400884-398608, reverse complement, Verified ORF	GDGTGVGDNVVNQLLAK	2	52	4.98766
gi|7891	84289	YBR080C SEC18 SGDID:S0000284, Chr II from 400884-398608, reverse complement, Verified ORF	GLLLYGPPGTGK	2	63	0.62581
gi|7891	84289	YBR080C SEC18 SGDID:S0000284, Chr II from 400884-398608, reverse complement, Verified ORF	HDEDPVNELVELMTQSA	2	44	4.04484
gi|7891	84289	YBR080C SEC18 SGDID:S0000284, Chr II from 400884-398608, reverse complement, Verified ORF	IAYIDNTFR	2	35	1.88674
gi|7891	84289	YBR080C SEC18 SGDID:S0000284, Chr II from 400884-398608, reverse complement, Verified ORF	LISPNELSGMSESAK	2	53	1.02246
gi|7891	84289	YBR080C SEC18 SGDID:S0000284, Chr II from 400884-398608, reverse complement, Verified ORF	LQIFDIQTK	2	21	1.21951
gi|7891	84289	YBR080C SEC18 SGDID:S0000284, Chr II from 400884-398608, reverse complement, Verified ORF	LVSLLIHGPAGSGK	2	33	2.06142
gi|7891	84289	YBR080C SEC18 SGDID:S0000284, Chr II from 400884-398608, reverse complement, Verified ORF	MDGVDQLNNILVIGMTNR	2	56	3.62196
gi|7891	84289	YBR080C SEC18 SGDID:S0000284, Chr II from 400884-398608, reverse complement, Verified ORF	NFSGAEIEGLVK	2	32	0.179894
gi|7891	84289	YBR080C SEC18 SGDID:S0000284, Chr II from 400884-398608, reverse complement, Verified ORF	NVQAIDLGDIEPTSAVATGIETK	2	98	3.44019
gi|7891	84289	YBR080C SEC18 SGDID:S0000284, Chr II from 400884-398608, reverse complement, Verified ORF	QTQINFFK	2	21	1.65947
gi|7891	84289	YBR080C SEC18 SGDID:S0000284, Chr II from 400884-398608, reverse complement, Verified ORF	SASSFAINK	2	59	2.489
gi|7891	84289	YBR080C SEC18 SGDID:S0000284, Chr II from 400884-398608, reverse complement, Verified ORF	SGFPFIR	2	41	2.02344
gi|7891	84289	YBR080C SEC18 SGDID:S0000284, Chr II from 400884-398608, reverse complement, Verified ORF	SSNSLRPR	2	32	4.09556
gi|7891	84289	YBR080C SEC18 SGDID:S0000284, Chr II from 400884-398608, reverse complement, Verified ORF	TLTNIETAR	2	59	1.09761
gi|7891	84289	YBR080C SEC18 SGDID:S0000284, Chr II from 400884-398608, reverse complement, Verified ORF	TWGGWSLNQDVQAK	2	35	1.28549
gi|7891	84289	YBR080C SEC18 SGDID:S0000284, Chr II from 400884-398608, reverse complement, Verified ORF	VINELSR	2	22	1.12259
gi|7905	152866	YBR081C SPT7 SGDID:S0000285, Chr II from 405245-401247, reverse complement, Verified ORF	FDQLFLEYK	2	34	2.85822
gi|7905	152866	YBR081C SPT7 SGDID:S0000285, Chr II from 405245-401247, reverse complement, Verified ORF	FLQEYDISNAIPDIVYEGVNTK	3	23	1.39784
gi|7905	152866	YBR081C SPT7 SGDID:S0000285, Chr II from 405245-401247, reverse complement, Verified ORF	MNQNITLIQQIR	2	80	0.328969
gi|7905	152866	YBR081C SPT7 SGDID:S0000285, Chr II from 405245-401247, reverse complement, Verified ORF	SQLGISDYELK	2	31	0.180157
gi|7905	152866	YBR081C SPT7 SGDID:S0000285, Chr II from 405245-401247, reverse complement, Verified ORF	TLDKMEDASVDR	2	46	2.88397
gi|7948	106607	YBR084W MIS1 SGDID:S0000288, Chr II from 411048-413975, Verified ORF	EYTEENIDFVAK	2	55	2.36371
gi|7948	106607	YBR084W MIS1 SGDID:S0000288, Chr II from 411048-413975, Verified ORF	FFDIK	2	21	1.52623
gi|7948	106607	YBR084W MIS1 SGDID:S0000288, Chr II from 411048-413975, Verified ORF	GAVELAHAVVDATK	2	68	0.966606
gi|7948	106607	YBR084W MIS1 SGDID:S0000288, Chr II from 411048-413975, Verified ORF	GAVELAHAVVDATKEPK	3	18	1.03734
gi|7948	106607	YBR084W MIS1 SGDID:S0000288, Chr II from 411048-413975, Verified ORF	GFTFPIR	2	33	1.76523
gi|7948	106607	YBR084W MIS1 SGDID:S0000288, Chr II from 411048-413975, Verified ORF	HLDETTITNAVDFKK	3	41	0.286529
gi|7948	106607	YBR084W MIS1 SGDID:S0000288, Chr II from 411048-413975, Verified ORF	IEVSPEAQK	2	41	3.85705
gi|7948	106607	YBR084W MIS1 SGDID:S0000288, Chr II from 411048-413975, Verified ORF	ISDINDDDSIHGLLIQLPLPR	3	37	2.32387
gi|7948	106607	YBR084W MIS1 SGDID:S0000288, Chr II from 411048-413975, Verified ORF	LLEEAHVK	2	38	2.46728
gi|7948	106607	YBR084W MIS1 SGDID:S0000288, Chr II from 411048-413975, Verified ORF	LNINPDTITIR	2	52	1.40426
gi|7948	106607	YBR084W MIS1 SGDID:S0000288, Chr II from 411048-413975, Verified ORF	LPAEITEVELLK	2	64	1.16865
gi|7948	106607	YBR084W MIS1 SGDID:S0000288, Chr II from 411048-413975, Verified ORF	LPAEITEVELLKK	3	24	1.7822
gi|7948	106607	YBR084W MIS1 SGDID:S0000288, Chr II from 411048-413975, Verified ORF	LTSIVQK	2	36	0.339386
gi|7948	106607	YBR084W MIS1 SGDID:S0000288, Chr II from 411048-413975, Verified ORF	LVGDVDFDSVK	2	47	1.77283
gi|7948	106607	YBR084W MIS1 SGDID:S0000288, Chr II from 411048-413975, Verified ORF	LVGDVDFDSVKEK	2	51	2.10603
gi|7948	106607	YBR084W MIS1 SGDID:S0000288, Chr II from 411048-413975, Verified ORF	QFVESEKLPVIKPLPLHLESPVPSDIDISR	4	21	3.35691
gi|7948	106607	YBR084W MIS1 SGDID:S0000288, Chr II from 411048-413975, Verified ORF	QITIGEAATEK	2	53	3.38534
gi|7948	106607	YBR084W MIS1 SGDID:S0000288, Chr II from 411048-413975, Verified ORF	SSGLVPDAVVLVATVR	2	43	2.26373
gi|7948	106607	YBR084W MIS1 SGDID:S0000288, Chr II from 411048-413975, Verified ORF	SSIVGNPIASLLK	2	73	1.92069
gi|7948	106607	YBR084W MIS1 SGDID:S0000288, Chr II from 411048-413975, Verified ORF	STTTMGLVQALSAHLGKPSIANVR	3	42	2.04355
gi|7948	106607	YBR084W MIS1 SGDID:S0000288, Chr II from 411048-413975, Verified ORF	TFGIPVVVAINR	2	54	1.06049
gi|7948	106607	YBR084W MIS1 SGDID:S0000288, Chr II from 411048-413975, Verified ORF	TQYSLSHDPSLK	2	49	5.79182
gi|7948	106607	YBR084W MIS1 SGDID:S0000288, Chr II from 411048-413975, Verified ORF	TSYITPVPGGVGPMTVAMLVSNVLLAAK	3	33	0.747749
gi|7966	9399	YBR085C-A YBR085C-A SGDID:S0007522, Chr II from 419158-418901, reverse complement, Uncharacterized ORF	DGEVIANIIGEAKDYLLDLAGQA	3	35	0.600292
gi|7966	9399	YBR085C-A YBR085C-A SGDID:S0007522, Chr II from 419158-418901, reverse complement, Uncharacterized ORF	DYLLDLAGQA	1	32	2.27418
gi|7966	9399	YBR085C-A YBR085C-A SGDID:S0007522, Chr II from 419158-418901, reverse complement, Uncharacterized ORF	QSTNFTHSTGSFLQSAPVELTTVSGYQEFLK	3	46	3.01822
gi|7976	106244	YBR086C IST2 SGDID:S0000290, Chr II from 423035-420195, reverse complement, Verified ORF	HVVNVQNPPK	2	18	3.54465
gi|7976	106244	YBR086C IST2 SGDID:S0000290, Chr II from 423035-420195, reverse complement, Verified ORF	IAVTGGENNENTQAK	2	83	7.65302
gi|7976	106244	YBR086C IST2 SGDID:S0000290, Chr II from 423035-420195, reverse complement, Verified ORF	IPSPEFNSNNEK	2	30	2.88722
gi|7976	106244	YBR086C IST2 SGDID:S0000290, Chr II from 423035-420195, reverse complement, Verified ORF	LLPDGDAVDALSR	2	44	0.136546
gi|7976	106244	YBR086C IST2 SGDID:S0000290, Chr II from 423035-420195, reverse complement, Verified ORF	QSLYFAFLQNYIK	2	21	3.48105
gi|7976	106244	YBR086C IST2 SGDID:S0000290, Chr II from 423035-420195, reverse complement, Verified ORF	QYELYNLSNLTNNPK	2	79	2.02051
gi|7976	106244	YBR086C IST2 SGDID:S0000290, Chr II from 423035-420195, reverse complement, Verified ORF	SQTITSLDPNCVIVFNK	2	42	7.8853
gi|7976	106244	YBR086C IST2 SGDID:S0000290, Chr II from 423035-420195, reverse complement, Verified ORF	VFNAFSILAR	2	62	3.88762
gi|7976	106244	YBR086C IST2 SGDID:S0000290, Chr II from 423035-420195, reverse complement, Verified ORF	YSSFSTIEFLQDK	2	58	0.0701111
gi|7993	40429	YBR087W RFC5 SGDID:S0000291, Chr II from 423759-424823, Verified ORF	SLNALSHNEELTNFLK	3	24	2.60018
gi|7993	40429	YBR087W RFC5 SGDID:S0000291, Chr II from 423759-424823, Verified ORF	SSIIEYSSVFDER	2	36	6.33995
gi|8000	29126	YBR088C POL30 SGDID:S0000292, Chr II from 425760-424984, reverse complement, Verified ORF	DLSQLSDSINIMITK	2	38	5.75888
gi|8000	29126	YBR088C POL30 SGDID:S0000292, Chr II from 425760-424984, reverse complement, Verified ORF	FEEASLFK	1	20	4.27705
gi|8000	29126	YBR088C POL30 SGDID:S0000292, Chr II from 425760-424984, reverse complement, Verified ORF	FEEASLFKR	2	21	1.37072
gi|8000	29126	YBR088C POL30 SGDID:S0000292, Chr II from 425760-424984, reverse complement, Verified ORF	IEELQYDSTLSLPSSEFSK	2	59	8.99801
gi|8000	29126	YBR088C POL30 SGDID:S0000292, Chr II from 425760-424984, reverse complement, Verified ORF	LEMDQPVDLTFGAK	2	30	0.26018
gi|8000	29126	YBR088C POL30 SGDID:S0000292, Chr II from 425760-424984, reverse complement, Verified ORF	LSSEAPALFQFDLK	2	73	1.46017
gi|8000	29126	YBR088C POL30 SGDID:S0000292, Chr II from 425760-424984, reverse complement, Verified ORF	YLLDIIK	2	41	2.03208
gi|8021	53199	YBR092C PHO3 SGDID:S0000296, Chr II from 429095-427692, reverse complement, Verified ORF	DLPEGCEMK	2	19	4.26963
gi|8021	53199	YBR092C PHO3 SGDID:S0000296, Chr II from 429095-427692, reverse complement, Verified ORF	GYSDVCDIFTEDELVR	2	83	7.55442
gi|8021	53199	YBR092C PHO3 SGDID:S0000296, Chr II from 429095-427692, reverse complement, Verified ORF	IGTQEDIFPFLGGAGPYFSFPGDYGISR	3	70	1.82324
gi|8021	53199	YBR092C PHO3 SGDID:S0000296, Chr II from 429095-427692, reverse complement, Verified ORF	YDTTYLDDIAK	2	24	5.88262
gi|8021	53199	YBR092C PHO3 SGDID:S0000296, Chr II from 429095-427692, reverse complement, Verified ORF	YSYGQDLVSFYQDGPGYDMIR	2	84	1.94874
gi|8030	53395	YBR093C PHO5 SGDID:S0000297, Chr II from 430945-429542, reverse complement, Verified ORF	DIFPFLGGAGPYYSFPGDYGISR	2	77	1.14545
gi|8030	53395	YBR093C PHO5 SGDID:S0000297, Chr II from 430945-429542, reverse complement, Verified ORF	GYSDVCDIFTK	2	57	0.352878
gi|8030	53395	YBR093C PHO5 SGDID:S0000297, Chr II from 430945-429542, reverse complement, Verified ORF	QLQMVGR	1	22	1.30694
gi|8039	86840	YBR094W YBR094W SGDID:S0000298, Chr II from 432030-434291, Uncharacterized ORF	LLEINAFPDFK	2	66	2.68401
gi|8039	86840	YBR094W YBR094W SGDID:S0000298, Chr II from 432030-434291, Uncharacterized ORF	LMELPNNYFTNSYIYR	2	39	4.00182
gi|8039	86840	YBR094W YBR094W SGDID:S0000298, Chr II from 432030-434291, Uncharacterized ORF	NLIDELFDDTVK	2	62	3.5364
gi|8039	86840	YBR094W YBR094W SGDID:S0000298, Chr II from 432030-434291, Uncharacterized ORF	NLTAQFIYSK	2	20	0.0634633
gi|8039	86840	YBR094W YBR094W SGDID:S0000298, Chr II from 432030-434291, Uncharacterized ORF	TDLYSINIPLVESLSDDTK	2	80	2.51456
gi|8039	86840	YBR094W YBR094W SGDID:S0000298, Chr II from 432030-434291, Uncharacterized ORF	VYYAPIWENR	2	40	2.48041
gi|8053	48600	YBR095C RXT2 SGDID:S0000299, Chr II from 435692-434400, reverse complement, Uncharacterized ORF	LIYPEATGISSNR	2	15	2.87098
gi|8053	48600	YBR095C RXT2 SGDID:S0000299, Chr II from 435692-434400, reverse complement, Uncharacterized ORF	SVLANESNIISTFTR	2	81	4.32782
gi|8110	32698	YBR101C FES1 SGDID:S0000305, Chr II from 444687-443815, reverse complement, Verified ORF	AAALSIIGTAVQNNLDSQNNFMK	3	42	2.03276
gi|8110	32698	YBR101C FES1 SGDID:S0000305, Chr II from 444687-443815, reverse complement, Verified ORF	AIALLTAYLSSVK	2	78	2.08325
gi|8110	32698	YBR101C FES1 SGDID:S0000305, Chr II from 444687-443815, reverse complement, Verified ORF	HIEPLKDR	3	28	0.388893
gi|8110	32698	YBR101C FES1 SGDID:S0000305, Chr II from 444687-443815, reverse complement, Verified ORF	LLQQLFGGGGPDDPTLMK	2	66	4.57285
gi|8110	32698	YBR101C FES1 SGDID:S0000305, Chr II from 444687-443815, reverse complement, Verified ORF	LNEDDYLAVK	2	32	1.69449
gi|8110	32698	YBR101C FES1 SGDID:S0000305, Chr II from 444687-443815, reverse complement, Verified ORF	LVAFDNFEMLIENLDNANNIENLK	3	40	3.20378
gi|8110	32698	YBR101C FES1 SGDID:S0000305, Chr II from 444687-443815, reverse complement, Verified ORF	LWEPLLDVLVQTK	2	33	1.93705
gi|8110	32698	YBR101C FES1 SGDID:S0000305, Chr II from 444687-443815, reverse complement, Verified ORF	VLSFLSHLISSGIK	2	61	2.00968
gi|8116	85827	YBR102C EXO84 SGDID:S0000306, Chr II from 447317-445056, reverse complement, Verified ORF	FWDTELDQLFK	2	80	2.74869
gi|8116	85827	YBR102C EXO84 SGDID:S0000306, Chr II from 447317-445056, reverse complement, Verified ORF	ISDEELMLLNLISLK	2	30	0.285934
gi|8116	85827	YBR102C EXO84 SGDID:S0000306, Chr II from 447317-445056, reverse complement, Verified ORF	LQLQDQIDQER	2	47	3.61052
gi|8157	21180	YBR106W PHO88 SGDID:S0000310, Chr II from 452652-453218, Verified ORF	APSLFGGMGQTGPK	2	65	0.382702
gi|8157	21180	YBR106W PHO88 SGDID:S0000310, Chr II from 452652-453218, Verified ORF	IDMEDPTIIMYIR	2	67	4.15311
gi|8157	21180	YBR106W PHO88 SGDID:S0000310, Chr II from 452652-453218, Verified ORF	IHLFGKPATGDLK	3	19	1.22779
gi|8157	21180	YBR106W PHO88 SGDID:S0000310, Chr II from 452652-453218, Verified ORF	LQVTTVR	2	41	1.14842
gi|8157	21180	YBR106W PHO88 SGDID:S0000310, Chr II from 452652-453218, Verified ORF	MNPQVSNIIIMLVMMQLSR	2	26	0.39675
gi|8157	21180	YBR106W PHO88 SGDID:S0000310, Chr II from 452652-453218, Verified ORF	SALEHNEVK	2	35	4.32461
gi|8157	21180	YBR106W PHO88 SGDID:S0000310, Chr II from 452652-453218, Verified ORF	YTNPLFMQSISPVK	2	82	0.12926
gi|8157	21180	YBR106W PHO88 SGDID:S0000310, Chr II from 452652-453218, Verified ORF	YVEPGNAMSGEGEK	2	76	0.540868
gi|8185	16125	YBR109C CMD1 SGDID:S0000313, Chr II from 458356-457913, reverse complement, Verified ORF	EVSDGSGEINIQQFAALLSK	3	68	2.50778
gi|8185	16125	YBR109C CMD1 SGDID:S0000313, Chr II from 458356-457913, reverse complement, Verified ORF	HVLTSIGEK	2	35	2.99559
gi|8185	16125	YBR109C CMD1 SGDID:S0000313, Chr II from 458356-457913, reverse complement, Verified ORF	LTDAEVDDMLR	2	62	0.842474
gi|8185	16125	YBR109C CMD1 SGDID:S0000313, Chr II from 458356-457913, reverse complement, Verified ORF	SNDSEQELLEAFK	2	69	1.62947
gi|8185	16125	YBR109C CMD1 SGDID:S0000313, Chr II from 458356-457913, reverse complement, Verified ORF	SSNLTEEQIAEFK	2	52	0.46714
gi|8185	16125	YBR109C CMD1 SGDID:S0000313, Chr II from 458356-457913, reverse complement, Verified ORF	VFDKNGDGLISAAELK	3	21	0.580767
gi|8201	26299	YBR111C YSA1 SGDID:S0000315, Chr II from 461867-461172, reverse complement, Verified ORF	SSGGVDGIGILTILK	2	75	0.944942
gi|8201	26299	YBR111C YSA1 SGDID:S0000315, Chr II from 461867-461172, reverse complement, Verified ORF	VQNVAQGILMAK	2	54	1.99568
gi|8209	107422	YBR112C CYC8 SGDID:S0000316, Chr II from 465764-462864, reverse complement, Verified ORF	ALTSLAHLYR	2	28	1.30418
gi|8209	107422	YBR112C CYC8 SGDID:S0000316, Chr II from 465764-462864, reverse complement, Verified ORF	ANEIYFR	2	40	0.978016
gi|8209	107422	YBR112C CYC8 SGDID:S0000316, Chr II from 465764-462864, reverse complement, Verified ORF	AYNAYQQALYHLSNPNVPK	3	19	2.45493
gi|8209	107422	YBR112C CYC8 SGDID:S0000316, Chr II from 465764-462864, reverse complement, Verified ORF	ERLEALTK	2	29	2.41937
gi|8209	107422	YBR112C CYC8 SGDID:S0000316, Chr II from 465764-462864, reverse complement, Verified ORF	LWHGIGILYDR	3	31	1.44237
gi|8209	107422	YBR112C CYC8 SGDID:S0000316, Chr II from 465764-462864, reverse complement, Verified ORF	QLENPGNINK	2	36	1.10862
gi|8209	107422	YBR112C CYC8 SGDID:S0000316, Chr II from 465764-462864, reverse complement, Verified ORF	TDYTAAYDAFQQAVNR	2	68	3.01742
gi|8209	107422	YBR112C CYC8 SGDID:S0000316, Chr II from 465764-462864, reverse complement, Verified ORF	VLELDPHFEK	2	30	1.83886
gi|8209	107422	YBR112C CYC8 SGDID:S0000316, Chr II from 465764-462864, reverse complement, Verified ORF	YGSLDYAEEAFAK	2	68	1.93503
gi|8246	156047	YBR115C LYS2 SGDID:S0000319, Chr II from 473920-469742, reverse complement, Verified ORF	AAGQLDQLVEDYINDELEIVSR	2	116	0.10507
gi|8246	156047	YBR115C LYS2 SGDID:S0000319, Chr II from 473920-469742, reverse complement, Verified ORF	AFAAEIDR	2	33	0.560022
gi|8246	156047	YBR115C LYS2 SGDID:S0000319, Chr II from 473920-469742, reverse complement, Verified ORF	AGITYGTWNEK	2	39	1.76059
gi|8246	156047	YBR115C LYS2 SGDID:S0000319, Chr II from 473920-469742, reverse complement, Verified ORF	DMFTPLFLGAQLYVPTQDDIGTPGR	3	25	2.62621
gi|8246	156047	YBR115C LYS2 SGDID:S0000319, Chr II from 473920-469742, reverse complement, Verified ORF	EYFVEPNSAEGK	2	31	2.69055
gi|8246	156047	YBR115C LYS2 SGDID:S0000319, Chr II from 473920-469742, reverse complement, Verified ORF	FNIQPTWSFNELYSTINNELNK	3	36	3.77996
gi|8246	156047	YBR115C LYS2 SGDID:S0000319, Chr II from 473920-469742, reverse complement, Verified ORF	FQSDVPKEVETDPIVK	3	19	2.58741
gi|8246	156047	YBR115C LYS2 SGDID:S0000319, Chr II from 473920-469742, reverse complement, Verified ORF	FVNNWFVEK	2	37	1.52729
gi|8246	156047	YBR115C LYS2 SGDID:S0000319, Chr II from 473920-469742, reverse complement, Verified ORF	GLIGYHLLSK	2	31	0.28928
gi|8246	156047	YBR115C LYS2 SGDID:S0000319, Chr II from 473920-469742, reverse complement, Verified ORF	IELGEIDTHISQHPLVR	3	18	0.26848
gi|8246	156047	YBR115C LYS2 SGDID:S0000319, Chr II from 473920-469742, reverse complement, Verified ORF	IPDIENSVNMVPVDHVAR	3	22	2.18493
gi|8246	156047	YBR115C LYS2 SGDID:S0000319, Chr II from 473920-469742, reverse complement, Verified ORF	ISLITASSK	2	22	2.40894
gi|8246	156047	YBR115C LYS2 SGDID:S0000319, Chr II from 473920-469742, reverse complement, Verified ORF	IVNMYGTTETQR	2	52	1.80139
gi|8246	156047	YBR115C LYS2 SGDID:S0000319, Chr II from 473920-469742, reverse complement, Verified ORF	LASYAMPSLIVVMDK	2	51	1.37656
gi|8246	156047	YBR115C LYS2 SGDID:S0000319, Chr II from 473920-469742, reverse complement, Verified ORF	LQVDLPLGTIFK	2	55	3.77904
gi|8246	156047	YBR115C LYS2 SGDID:S0000319, Chr II from 473920-469742, reverse complement, Verified ORF	LVETLPSSYPSR	2	45	4.87747
gi|8246	156047	YBR115C LYS2 SGDID:S0000319, Chr II from 473920-469742, reverse complement, Verified ORF	LVSEGKPGILESDDLMNSASGLTGGYGQSK	3	63	2.99131
gi|8246	156047	YBR115C LYS2 SGDID:S0000319, Chr II from 473920-469742, reverse complement, Verified ORF	MIFTLK	1	20	0.0878479
gi|8246	156047	YBR115C LYS2 SGDID:S0000319, Chr II from 473920-469742, reverse complement, Verified ORF	NADNEPTLITFMVPR	2	39	1.24959
gi|8246	156047	YBR115C LYS2 SGDID:S0000319, Chr II from 473920-469742, reverse complement, Verified ORF	QFWLGPR	1	17	3.25739
gi|8246	156047	YBR115C LYS2 SGDID:S0000319, Chr II from 473920-469742, reverse complement, Verified ORF	QTIYLGVAKPR	2	19	4.01135
gi|8246	156047	YBR115C LYS2 SGDID:S0000319, Chr II from 473920-469742, reverse complement, Verified ORF	TGVVVGPDSNPTLSFTSGSEGIPK	2	94	0.14209
gi|8246	156047	YBR115C LYS2 SGDID:S0000319, Chr II from 473920-469742, reverse complement, Verified ORF	TSNIVAHYLIK	2	28	3.3625
gi|8246	156047	YBR115C LYS2 SGDID:S0000319, Chr II from 473920-469742, reverse complement, Verified ORF	VTGDDDIVLYIANNK	2	61	3.64372
gi|8246	156047	YBR115C LYS2 SGDID:S0000319, Chr II from 473920-469742, reverse complement, Verified ORF	WAAEYIIR	2	52	9.43801
gi|8275	75154	YBR117C TKL2 SGDID:S0000321, Chr II from 476431-474386, reverse complement, Verified ORF	AQFSDIDKLAVSTLR	2	77	2.47968
gi|8275	75154	YBR117C TKL2 SGDID:S0000321, Chr II from 476431-474386, reverse complement, Verified ORF	SFVVPQEVYDYYK	2	16	1.15112
gi|8275	75154	YBR117C TKL2 SGDID:S0000321, Chr II from 476431-474386, reverse complement, Verified ORF	TPSVVALSR	2	20	0.957746
gi|8275	75154	YBR117C TKL2 SGDID:S0000321, Chr II from 476431-474386, reverse complement, Verified ORF	VVSLPDFYTFDR	2	39	2.40726
gi|8275	75154	YBR117C TKL2 SGDID:S0000321, Chr II from 476431-474386, reverse complement, Verified ORF	WEGAVDFQPPITQLGNYAGR	2	52	2.81558
gi|8288	50400	YBR118W TEF2 SGDID:S0000322, Chr II from 477665-479041, Verified ORF	DGQTREHALLAFTLGVRQLIVAVNK	4	29	4.21243
gi|8288	50400	YBR118W TEF2 SGDID:S0000322, Chr II from 477665-479041, Verified ORF	EHALLAFTLGVR	2	93	1.71174
gi|8288	50400	YBR118W TEF2 SGDID:S0000322, Chr II from 477665-479041, Verified ORF	ETSNFIK	2	30	1.43205
gi|8288	50400	YBR118W TEF2 SGDID:S0000322, Chr II from 477665-479041, Verified ORF	ETSNFIKK	2	45	3.31573
gi|8288	50400	YBR118W TEF2 SGDID:S0000322, Chr II from 477665-479041, Verified ORF	FDELLEK	2	47	2.06844
gi|8288	50400	YBR118W TEF2 SGDID:S0000322, Chr II from 477665-479041, Verified ORF	FDELLEKNDR	2	60	3.7423
gi|8288	50400	YBR118W TEF2 SGDID:S0000322, Chr II from 477665-479041, Verified ORF	FLKSGDAALVK	2	24	0.603438
gi|8288	50400	YBR118W TEF2 SGDID:S0000322, Chr II from 477665-479041, Verified ORF	FQEIVK	2	38	0.466001
gi|8288	50400	YBR118W TEF2 SGDID:S0000322, Chr II from 477665-479041, Verified ORF	FQEIVKETSNFIK	2	58	0.00885531
gi|8288	50400	YBR118W TEF2 SGDID:S0000322, Chr II from 477665-479041, Verified ORF	FVPSKPMCVEAFSEYPPLGR	3	26	0.672084
gi|8288	50400	YBR118W TEF2 SGDID:S0000322, Chr II from 477665-479041, Verified ORF	GKTLLEAIDAIEQPSRPTDKPLR	4	44	0.968592
gi|8288	50400	YBR118W TEF2 SGDID:S0000322, Chr II from 477665-479041, Verified ORF	GSFKYAWVLDK	2	17	0.144124
gi|8288	50400	YBR118W TEF2 SGDID:S0000322, Chr II from 477665-479041, Verified ORF	IGGIGTVPVGR	2	81	9.64065
gi|8288	50400	YBR118W TEF2 SGDID:S0000322, Chr II from 477665-479041, Verified ORF	IGGIGTVPVGRVETGVIKPGMVVTFAPAGVTTEVK	4	27	0.815058
gi|8288	50400	YBR118W TEF2 SGDID:S0000322, Chr II from 477665-479041, Verified ORF	KLEDHPK	2	50	3.39873
gi|8288	50400	YBR118W TEF2 SGDID:S0000322, Chr II from 477665-479041, Verified ORF	KVGYNPK	2	27	2.99481
gi|8288	50400	YBR118W TEF2 SGDID:S0000322, Chr II from 477665-479041, Verified ORF	LPLQDVYKIGGIGTVPVGR	2	62	1.38752
gi|8288	50400	YBR118W TEF2 SGDID:S0000322, Chr II from 477665-479041, Verified ORF	NMITGTSQADCAILIIAGGVGEFEAGISK	3	49	0.494712
gi|8288	50400	YBR118W TEF2 SGDID:S0000322, Chr II from 477665-479041, Verified ORF	PGMVVTFAPAGVTTEVK	2	70	1.99945
gi|8288	50400	YBR118W TEF2 SGDID:S0000322, Chr II from 477665-479041, Verified ORF	PLRLPLQDVYK	2	31	1.00616
gi|8288	50400	YBR118W TEF2 SGDID:S0000322, Chr II from 477665-479041, Verified ORF	QLIVAVNK	2	54	2.04644
gi|8288	50400	YBR118W TEF2 SGDID:S0000322, Chr II from 477665-479041, Verified ORF	QLIVAVNKMDSVK	2	64	2.31564
gi|8288	50400	YBR118W TEF2 SGDID:S0000322, Chr II from 477665-479041, Verified ORF	QTVAVGVIK	2	66	1.60242
gi|8288	50400	YBR118W TEF2 SGDID:S0000322, Chr II from 477665-479041, Verified ORF	QTVAVGVIKSVDK	2	21	0.933554
gi|8288	50400	YBR118W TEF2 SGDID:S0000322, Chr II from 477665-479041, Verified ORF	QTVAVGVIKSVDKTEK	3	15	1.24093
gi|8288	50400	YBR118W TEF2 SGDID:S0000322, Chr II from 477665-479041, Verified ORF	SGDAALVK	2	73	1.40242
gi|8288	50400	YBR118W TEF2 SGDID:S0000322, Chr II from 477665-479041, Verified ORF	SHINVVVIGHVDSGK	3	56	1.80225
gi|8288	50400	YBR118W TEF2 SGDID:S0000322, Chr II from 477665-479041, Verified ORF	STTTGHLIYK	2	44	4.24735
gi|8288	50400	YBR118W TEF2 SGDID:S0000322, Chr II from 477665-479041, Verified ORF	SVDKTEKAAK	2	23	2.44415
gi|8288	50400	YBR118W TEF2 SGDID:S0000322, Chr II from 477665-479041, Verified ORF	SVEMHHEQLEQGVPGDNVGFNVK	3	87	1.41712
gi|8288	50400	YBR118W TEF2 SGDID:S0000322, Chr II from 477665-479041, Verified ORF	TIEKFEK	2	42	2.43847
gi|8288	50400	YBR118W TEF2 SGDID:S0000322, Chr II from 477665-479041, Verified ORF	TLLEAIDAIEQPSR	2	63	1.17858
gi|8288	50400	YBR118W TEF2 SGDID:S0000322, Chr II from 477665-479041, Verified ORF	TLLEAIDAIEQPSRPTDK	2	49	0.964766
gi|8288	50400	YBR118W TEF2 SGDID:S0000322, Chr II from 477665-479041, Verified ORF	TLLEAIDAIEQPSRPTDKPLR	3	87	1.01725
gi|8288	50400	YBR118W TEF2 SGDID:S0000322, Chr II from 477665-479041, Verified ORF	TLLEAIDAIEQPSRPTDKPLRLPLQDVYK	3	26	1.62897
gi|8288	50400	YBR118W TEF2 SGDID:S0000322, Chr II from 477665-479041, Verified ORF	TVPFVPISGWNGDNMIEATTNAPWYK	2	81	2.09586
gi|8288	50400	YBR118W TEF2 SGDID:S0000322, Chr II from 477665-479041, Verified ORF	VETGVIKPGMVVTFAPAGVTTEVK	2	84	2.3624
gi|8288	50400	YBR118W TEF2 SGDID:S0000322, Chr II from 477665-479041, Verified ORF	VGYNPK	2	21	1.55838
gi|8288	50400	YBR118W TEF2 SGDID:S0000322, Chr II from 477665-479041, Verified ORF	WDESR	2	18	1.32711
gi|8288	50400	YBR118W TEF2 SGDID:S0000322, Chr II from 477665-479041, Verified ORF	WDESRFQEIVK	2	16	1.61327
gi|8288	50400	YBR118W TEF2 SGDID:S0000322, Chr II from 477665-479041, Verified ORF	YAWVLDK	2	46	0.902938
gi|8288	50400	YBR118W TEF2 SGDID:S0000322, Chr II from 477665-479041, Verified ORF	YAWVLDKLK	2	57	1.49181
gi|8288	50400	YBR118W TEF2 SGDID:S0000322, Chr II from 477665-479041, Verified ORF	YAWVLDKLKAER	3	29	0.120637
gi|8288	50400	YBR118W TEF2 SGDID:S0000322, Chr II from 477665-479041, Verified ORF	YQVTVIDAPGHR	2	84	4.76689
gi|8288	50400	YBR118W TEF2 SGDID:S0000322, Chr II from 477665-479041, Verified ORF	YQVTVIDAPGHRDFIK	2	89	6.14407
gi|8307	75706	YBR121C GRS1 SGDID:S0000325, Chr II from 483361-481358, reverse complement, Verified ORF	AAVPFNR	2	30	1.57825
gi|8307	75706	YBR121C GRS1 SGDID:S0000325, Chr II from 483361-481358, reverse complement, Verified ORF	ADHLVEEVLEAR	2	74	1.01857
gi|8307	75706	YBR121C GRS1 SGDID:S0000325, Chr II from 483361-481358, reverse complement, Verified ORF	AFNLMFETAIGPSGQLK	2	45	1.08753
gi|8307	75706	YBR121C GRS1 SGDID:S0000325, Chr II from 483361-481358, reverse complement, Verified ORF	DAPKVESHLLNMSQDDLASK	3	27	0.61437
gi|8307	75706	YBR121C GRS1 SGDID:S0000325, Chr II from 483361-481358, reverse complement, Verified ORF	DHSVTLR	2	30	1.11066
gi|8307	75706	YBR121C GRS1 SGDID:S0000325, Chr II from 483361-481358, reverse complement, Verified ORF	DITYNGASWEEGTK	2	84	2.39788
gi|8307	75706	YBR121C GRS1 SGDID:S0000325, Chr II from 483361-481358, reverse complement, Verified ORF	DVQEAGSTEPIVK	2	74	4.5124
gi|8307	75706	YBR121C GRS1 SGDID:S0000325, Chr II from 483361-481358, reverse complement, Verified ORF	EFLMAEIEHFVDPLDK	2	47	1.6353
gi|8307	75706	YBR121C GRS1 SGDID:S0000325, Chr II from 483361-481358, reverse complement, Verified ORF	EQLESVLR	2	36	1.96778
gi|8307	75706	YBR121C GRS1 SGDID:S0000325, Chr II from 483361-481358, reverse complement, Verified ORF	EYEEILAK	1	48	9.19347
gi|8307	75706	YBR121C GRS1 SGDID:S0000325, Chr II from 483361-481358, reverse complement, Verified ORF	EYVPSVIEPSFGIGR	2	58	1.76252
gi|8307	75706	YBR121C GRS1 SGDID:S0000325, Chr II from 483361-481358, reverse complement, Verified ORF	GLVEDANAAAK	2	41	2.52495
gi|8307	75706	YBR121C GRS1 SGDID:S0000325, Chr II from 483361-481358, reverse complement, Verified ORF	GLVEDANAAAKDDAEK	2	106	8.45284
gi|8307	75706	YBR121C GRS1 SGDID:S0000325, Chr II from 483361-481358, reverse complement, Verified ORF	GLVEDANAAAKDDAEKK	3	29	1.01437
gi|8307	75706	YBR121C GRS1 SGDID:S0000325, Chr II from 483361-481358, reverse complement, Verified ORF	GSVENVIK	2	56	1.6727
gi|8307	75706	YBR121C GRS1 SGDID:S0000325, Chr II from 483361-481358, reverse complement, Verified ORF	GYLRPETAQGQFLNFNK	2	81	3.65271
gi|8307	75706	YBR121C GRS1 SGDID:S0000325, Chr II from 483361-481358, reverse complement, Verified ORF	IDDSGVSIGK	2	73	2.53928
gi|8307	75706	YBR121C GRS1 SGDID:S0000325, Chr II from 483361-481358, reverse complement, Verified ORF	IDDSGVSIGKR	2	83	2.08801
gi|8307	75706	YBR121C GRS1 SGDID:S0000325, Chr II from 483361-481358, reverse complement, Verified ORF	IDGYSGPELGELMEK	2	76	1.87319
gi|8307	75706	YBR121C GRS1 SGDID:S0000325, Chr II from 483361-481358, reverse complement, Verified ORF	IYQFLMK	2	30	1.56964
gi|8307	75706	YBR121C GRS1 SGDID:S0000325, Chr II from 483361-481358, reverse complement, Verified ORF	LDDDVVKEYEEILAK	2	51	0.447267
gi|8307	75706	YBR121C GRS1 SGDID:S0000325, Chr II from 483361-481358, reverse complement, Verified ORF	LDNPIEVTK	2	28	4.09179
gi|8307	75706	YBR121C GRS1 SGDID:S0000325, Chr II from 483361-481358, reverse complement, Verified ORF	LLEFNNSK	2	35	2.19811
gi|8307	75706	YBR121C GRS1 SGDID:S0000325, Chr II from 483361-481358, reverse complement, Verified ORF	LSFLPR	2	31	0.994276
gi|8307	75706	YBR121C GRS1 SGDID:S0000325, Chr II from 483361-481358, reverse complement, Verified ORF	MSVEDIK	1	29	11.1282
gi|8307	75706	YBR121C GRS1 SGDID:S0000325, Chr II from 483361-481358, reverse complement, Verified ORF	MVDNETLGYFIAR	2	98	2.34794
gi|8307	75706	YBR121C GRS1 SGDID:S0000325, Chr II from 483361-481358, reverse complement, Verified ORF	NDELGTPFGVTIDFESAK	2	77	0.410519
gi|8307	75706	YBR121C GRS1 SGDID:S0000325, Chr II from 483361-481358, reverse complement, Verified ORF	QKLDNPIEVTK	2	78	2.83961
gi|8307	75706	YBR121C GRS1 SGDID:S0000325, Chr II from 483361-481358, reverse complement, Verified ORF	QKLDNPIEVTKWEIDLTK	3	32	0.295347
gi|8307	75706	YBR121C GRS1 SGDID:S0000325, Chr II from 483361-481358, reverse complement, Verified ORF	SAYDLTVHSK	2	54	2.47179
gi|8307	75706	YBR121C GRS1 SGDID:S0000325, Chr II from 483361-481358, reverse complement, Verified ORF	SQIPFK	2	38	0.825595
gi|8307	75706	YBR121C GRS1 SGDID:S0000325, Chr II from 483361-481358, reverse complement, Verified ORF	SVEDIKK	2	49	0.474631
gi|8307	75706	YBR121C GRS1 SGDID:S0000325, Chr II from 483361-481358, reverse complement, Verified ORF	SVLSFPPLVAPTK	2	68	1.11998
gi|8307	75706	YBR121C GRS1 SGDID:S0000325, Chr II from 483361-481358, reverse complement, Verified ORF	TGEIFR	2	43	0.279777
gi|8307	75706	YBR121C GRS1 SGDID:S0000325, Chr II from 483361-481358, reverse complement, Verified ORF	TPFASASIGK	1	44	8.78304
gi|8307	75706	YBR121C GRS1 SGDID:S0000325, Chr II from 483361-481358, reverse complement, Verified ORF	TVGEAVASR	2	59	1.66573
gi|8307	75706	YBR121C GRS1 SGDID:S0000325, Chr II from 483361-481358, reverse complement, Verified ORF	VDGVDGEVELDDK	2	79	5.47772
gi|8307	75706	YBR121C GRS1 SGDID:S0000325, Chr II from 483361-481358, reverse complement, Verified ORF	VDGVDGEVELDDKLVK	2	92	0.325996
gi|8307	75706	YBR121C GRS1 SGDID:S0000325, Chr II from 483361-481358, reverse complement, Verified ORF	VESHLLNMSQDDLASK	2	75	3.50526
gi|8307	75706	YBR121C GRS1 SGDID:S0000325, Chr II from 483361-481358, reverse complement, Verified ORF	VESHLLNMSQDDLASKAELLK	4	18	3.52608
gi|8307	75706	YBR121C GRS1 SGDID:S0000325, Chr II from 483361-481358, reverse complement, Verified ORF	VLLVPLSNHK	3	19	0.757541
gi|8307	75706	YBR121C GRS1 SGDID:S0000325, Chr II from 483361-481358, reverse complement, Verified ORF	VREFLMAEIEHFVDPLDK	4	59	5.19722
gi|8307	75706	YBR121C GRS1 SGDID:S0000325, Chr II from 483361-481358, reverse complement, Verified ORF	WEIDLTK	2	29	3.26371
gi|8307	75706	YBR121C GRS1 SGDID:S0000325, Chr II from 483361-481358, reverse complement, Verified ORF	WEIDLTKK	2	19	0.804125
gi|8307	75706	YBR121C GRS1 SGDID:S0000325, Chr II from 483361-481358, reverse complement, Verified ORF	YDIGNPVTGETLESPR	2	131	3.32559
gi|8326	73678	YBR123C TFC1 SGDID:S0000327, Chr II from 486685-484736, reverse complement, Verified ORF	GFVDEVDL	1	22	0.0561027
gi|8326	73678	YBR123C TFC1 SGDID:S0000327, Chr II from 486685-484736, reverse complement, Verified ORF	IALALISYR	2	76	3.70737
gi|8326	73678	YBR123C TFC1 SGDID:S0000327, Chr II from 486685-484736, reverse complement, Verified ORF	SSFGSLEWNNFK	2	27	1.5274
gi|8326	73678	YBR123C TFC1 SGDID:S0000327, Chr II from 486685-484736, reverse complement, Verified ORF	SSVEYAQYQTEYFK	2	67	1.85012
gi|8326	73678	YBR123C TFC1 SGDID:S0000327, Chr II from 486685-484736, reverse complement, Verified ORF	TASFQDIINK	2	33	1.648
gi|8326	73678	YBR123C TFC1 SGDID:S0000327, Chr II from 486685-484736, reverse complement, Verified ORF	VTPVSIVDNTIK	2	32	1.94396
gi|8341	44547	YBR125C PTC4 SGDID:S0000329, Chr II from 488374-487193, reverse complement, Verified ORF	AFSDFQFK	2	26	0.387601
gi|8341	44547	YBR125C PTC4 SGDID:S0000329, Chr II from 488374-487193, reverse complement, Verified ORF	SFNTLEGLVSQIFK	2	76	1.99893
gi|8349	56341	YBR126C TPS1 SGDID:S0000330, Chr II from 490386-488899, reverse complement, Verified ORF	FVNVGAFPIGIDVDK	2	67	5.47721
gi|8349	56341	YBR126C TPS1 SGDID:S0000330, Chr II from 490386-488899, reverse complement, Verified ORF	FVNVGAFPIGIDVDKFTDGLK	3	41	2.40594
gi|8349	56341	YBR126C TPS1 SGDID:S0000330, Chr II from 490386-488899, reverse complement, Verified ORF	FVNVGAFPIGIDVDKFTDGLKK	4	29	3.42924
gi|8349	56341	YBR126C TPS1 SGDID:S0000330, Chr II from 490386-488899, reverse complement, Verified ORF	GDVEEYQYLR	2	49	3.31025
gi|8349	56341	YBR126C TPS1 SGDID:S0000330, Chr II from 490386-488899, reverse complement, Verified ORF	HFLSSVQR	2	26	2.35648
gi|8349	56341	YBR126C TPS1 SGDID:S0000330, Chr II from 490386-488899, reverse complement, Verified ORF	IIVGVDRLDYIK	2	55	0.42193
gi|8349	56341	YBR126C TPS1 SGDID:S0000330, Chr II from 490386-488899, reverse complement, Verified ORF	LHAMEVFLNEHPEWR	4	43	2.45182
gi|8349	56341	YBR126C TPS1 SGDID:S0000330, Chr II from 490386-488899, reverse complement, Verified ORF	NSSTGQYEYAMSSGGLVTALEGLK	2	90	0.979244
gi|8349	56341	YBR126C TPS1 SGDID:S0000330, Chr II from 490386-488899, reverse complement, Verified ORF	QLQNVK	1	21	4.87587
gi|8349	56341	YBR126C TPS1 SGDID:S0000330, Chr II from 490386-488899, reverse complement, Verified ORF	SVVNELVGR	2	51	0.123572
gi|8349	56341	YBR126C TPS1 SGDID:S0000330, Chr II from 490386-488899, reverse complement, Verified ORF	VGWFLHTPFPSSEIYR	3	26	1.74271
gi|8349	56341	YBR126C TPS1 SGDID:S0000330, Chr II from 490386-488899, reverse complement, Verified ORF	VLNVNTLPNGVEYQGR	2	58	1.33796
gi|8349	56341	YBR126C TPS1 SGDID:S0000330, Chr II from 490386-488899, reverse complement, Verified ORF	VVLVQVAVPSR	2	65	0.907429
gi|8349	56341	YBR126C TPS1 SGDID:S0000330, Chr II from 490386-488899, reverse complement, Verified ORF	VVLVQVAVPSRGDVEEYQYLR	3	30	1.27261
gi|8349	56341	YBR126C TPS1 SGDID:S0000330, Chr II from 490386-488899, reverse complement, Verified ORF	YTSAFWGENFVHELYSTSSSSTSSSATK	3	39	0.0640325
gi|8364	57770	YBR127C VMA2 SGDID:S0000331, Chr II from 492816-491263, reverse complement, Verified ORF	AIVQVFEGTSGIDVK	2	75	1.31651
gi|8364	57770	YBR127C VMA2 SGDID:S0000331, Chr II from 492816-491263, reverse complement, Verified ORF	ARDDADEDEEDPDTR	3	49	6.18078
gi|8364	57770	YBR127C VMA2 SGDID:S0000331, Chr II from 492816-491263, reverse complement, Verified ORF	AVEQGFNVKPR	2	48	3.63154
gi|8364	57770	YBR127C VMA2 SGDID:S0000331, Chr II from 492816-491263, reverse complement, Verified ORF	AVVGEEALSIEDK	2	75	0.252645
gi|8364	57770	YBR127C VMA2 SGDID:S0000331, Chr II from 492816-491263, reverse complement, Verified ORF	DASQEESLI	1	20	3.86538
gi|8364	57770	YBR127C VMA2 SGDID:S0000331, Chr II from 492816-491263, reverse complement, Verified ORF	DHGDVSNQLYAK	2	94	4.81328
gi|8364	57770	YBR127C VMA2 SGDID:S0000331, Chr II from 492816-491263, reverse complement, Verified ORF	DVHDGHEENFSIVFAAMGVNLETAR	4	35	1.6952
gi|8364	57770	YBR127C VMA2 SGDID:S0000331, Chr II from 492816-491263, reverse complement, Verified ORF	GIYPPINVLPSLSR	2	69	3.17357
gi|8364	57770	YBR127C VMA2 SGDID:S0000331, Chr II from 492816-491263, reverse complement, Verified ORF	GYPGYMYTDLSTIYER	2	93	1.81512
gi|8364	57770	YBR127C VMA2 SGDID:S0000331, Chr II from 492816-491263, reverse complement, Verified ORF	HVLTILTDMSSYADALR	2	116	0.50331
gi|8364	57770	YBR127C VMA2 SGDID:S0000331, Chr II from 492816-491263, reverse complement, Verified ORF	IFDGSGRPIDNGPK	2	44	5.46802
gi|8364	57770	YBR127C VMA2 SGDID:S0000331, Chr II from 492816-491263, reverse complement, Verified ORF	ILDEFYDR	2	46	0.143657
gi|8364	57770	YBR127C VMA2 SGDID:S0000331, Chr II from 492816-491263, reverse complement, Verified ORF	IPIFSASGLPHNEIAAQICR	3	25	0.425528
gi|8364	57770	YBR127C VMA2 SGDID:S0000331, Chr II from 492816-491263, reverse complement, Verified ORF	IPVSEDMLGR	2	82	3.13767
gi|8364	57770	YBR127C VMA2 SGDID:S0000331, Chr II from 492816-491263, reverse complement, Verified ORF	IYPEEMISTGVSAIDTMNSIAR	2	91	1.36165
gi|8364	57770	YBR127C VMA2 SGDID:S0000331, Chr II from 492816-491263, reverse complement, Verified ORF	KAVEQGFNVKPR	3	30	1.86732
gi|8364	57770	YBR127C VMA2 SGDID:S0000331, Chr II from 492816-491263, reverse complement, Verified ORF	KDHGDVSNQLYAK	2	69	5.34975
gi|8364	57770	YBR127C VMA2 SGDID:S0000331, Chr II from 492816-491263, reverse complement, Verified ORF	KKDASQEESLI	2	32	4.32419
gi|8364	57770	YBR127C VMA2 SGDID:S0000331, Chr II from 492816-491263, reverse complement, Verified ORF	KTTVEFTGESLR	3	38	1.85243
gi|8364	57770	YBR127C VMA2 SGDID:S0000331, Chr II from 492816-491263, reverse complement, Verified ORF	LALTTAEYLAYQTER	2	63	0.817232
gi|8364	57770	YBR127C VMA2 SGDID:S0000331, Chr II from 492816-491263, reverse complement, Verified ORF	LNYNTVSGVNGPLVILEK	2	89	0.504086
gi|8364	57770	YBR127C VMA2 SGDID:S0000331, Chr II from 492816-491263, reverse complement, Verified ORF	LSLEFLEK	2	44	2.44235
gi|8364	57770	YBR127C VMA2 SGDID:S0000331, Chr II from 492816-491263, reverse complement, Verified ORF	LSLEFLEKFEK	2	42	1.93582
gi|8364	57770	YBR127C VMA2 SGDID:S0000331, Chr II from 492816-491263, reverse complement, Verified ORF	NGSITQIPILTMPNDDITHPIPDLTGYITEGQIFVDR	3	32	1
gi|8364	57770	YBR127C VMA2 SGDID:S0000331, Chr II from 492816-491263, reverse complement, Verified ORF	QAGLVRPTK	2	24	3.55538
gi|8364	57770	YBR127C VMA2 SGDID:S0000331, Chr II from 492816-491263, reverse complement, Verified ORF	QDFEENGSLER	2	59	4.94447
gi|8364	57770	YBR127C VMA2 SGDID:S0000331, Chr II from 492816-491263, reverse complement, Verified ORF	QGQVLEIR	1	39	3.72129
gi|8364	57770	YBR127C VMA2 SGDID:S0000331, Chr II from 492816-491263, reverse complement, Verified ORF	SAIGEGMTR	2	33	3.32581
gi|8364	57770	YBR127C VMA2 SGDID:S0000331, Chr II from 492816-491263, reverse complement, Verified ORF	TFITQGAYEDR	2	76	3.03934
gi|8364	57770	YBR127C VMA2 SGDID:S0000331, Chr II from 492816-491263, reverse complement, Verified ORF	TSLFLNLANDPTIER	2	87	0.560305
gi|8364	57770	YBR127C VMA2 SGDID:S0000331, Chr II from 492816-491263, reverse complement, Verified ORF	TTVEFTGESLR	2	76	8.69088
gi|8364	57770	YBR127C VMA2 SGDID:S0000331, Chr II from 492816-491263, reverse complement, Verified ORF	TTVEFTGESLRIPVSEDMLGR	3	35	1.43341
gi|8364	57770	YBR127C VMA2 SGDID:S0000331, Chr II from 492816-491263, reverse complement, Verified ORF	TVFESLDQAWSLLR	2	83	4.96962
gi|8364	57770	YBR127C VMA2 SGDID:S0000331, Chr II from 492816-491263, reverse complement, Verified ORF	VFAEDYLDINGSPINPYAR	2	77	2.6941
gi|8364	57770	YBR127C VMA2 SGDID:S0000331, Chr II from 492816-491263, reverse complement, Verified ORF	VLSDKELFAINK	2	64	2.78362
gi|8364	57770	YBR127C VMA2 SGDID:S0000331, Chr II from 492816-491263, reverse complement, Verified ORF	VLSDKELFAINKK	2	62	4.28016
gi|8364	57770	YBR127C VMA2 SGDID:S0000331, Chr II from 492816-491263, reverse complement, Verified ORF	YNEIVNLTLPDGTVR	2	81	2.90498
gi|8388	47445	YBR130C SHE3 SGDID:S0000334, Chr II from 496863-495586, reverse complement, Verified ORF	NENENLNSIFER	2	73	1.20995
gi|8388	47445	YBR130C SHE3 SGDID:S0000334, Chr II from 496863-495586, reverse complement, Verified ORF	SFYTASPLLSSGSIPK	2	56	0.718723
gi|8388	47445	YBR130C SHE3 SGDID:S0000334, Chr II from 496863-495586, reverse complement, Verified ORF	TNLQLTTQSQNLLSK	2	89	4.91345
gi|8442	17841	YBR135W CKS1 SGDID:S0000339, Chr II from 504848-505300, Verified ORF	ILTEDEWR	2	36	3.04429
gi|8442	17841	YBR135W CKS1 SGDID:S0000339, Chr II from 504848-505300, Verified ORF	VIPSDYFNSEVGTLR	2	86	1.30941
[truncated: 19,501 more rows]
